# Supplementary material for: Automatic workflow for the classification of local DNA conformations
Source: BMC Bioinformatics. 2013 Jun 25;14:205. doi: 10.1186/1471-2105-14-205 (PMC3694522; doi:10.1186/1471-2105-14-205)
Supplement: Additional file 1 — Data sets.DatasetF contains 4,567 dinucleotide “suite” units classified previously [32] into 18 classes. We used this classification as a “gold standard” in the present work. DatasetF was stratifically divided into the training set (sheet “DatasetF_train”) and into the test set (sheet “DatasetF_test”). Sheet “X-ray data” contains all crystallography data, and sheet “NMR data” contains all NMR data analyzed in the current work. [file 1471-2105-14-205-S1.xlsx]

## Sheet: DatasetF_train
	ID	d	e	z	a+1	b+1	g+1	d+1	c	c+1	class #
	1A73_E_T6	87	199	289	296	173	57	84	211	203	8
	371D_B_G14	87	220	289	298	173	47	83	188	191	8
	370D_B_G14	79	198	287	291	178	54	81	196	196	8
	0AN8_A_A5	81	211	286	289	171	62	73	204	209	8
	1ZEY_A_G8	82	194	295	283	202	52	93	195	201	8
	317D_A_C2	84	208	280	298	164	62	85	201	203	8
	1ZEX_A_C6	83	215	290	298	166	50	75	203	207	8
	349D_A_C3	84	201	285	294	174	52	84	201	202	8
	137D_A_G5	86	224	274	291	169	60	78	192	205	8
	0AN8_A_T3	89	206	283	293	177	65	86	202	198	8
	3PVI_D_T10	90	216	275	293	157	64	81	187	193	8
	1D78_A_A5	77	209	286	299	162	59	77	205	207	8
	1NZG_A_G3	89	214	285	285	191	48	83	181	213	8
	344D_A_C2	76	205	290	294	166	57	84	199	195	8
	1ZEX_A_G8	75	207	287	294	174	56	76	189	187	8
	1DC1_W_G9	98	206	294	298	176	54	95	189	205	8
	1SUZ_C_A5	96	208	284	288	176	49	92	204	220	8
	348D_A_G8	85	208	287	296	177	55	86	184	205	8
	1NKE_B_C27	81	201	278	300	169	55	87	214	217	8
	1MLX_A_C8	81	199	290	290	182	50	77	193	196	8
	160D_B_C12	78	210	284	301	175	44	85	199	198	8
	1NZG_B_C12	81	211	295	296	174	53	77	197	195	8
	1MA8_B_G113	75	204	293	291	181	54	77	190	199	8
	440D_A_G5	83	217	278	294	172	42	87	194	206	8
	399D_B_C16	78	205	285	292	183	51	81	195	202	8
	1ZF8_B_T18	87	214	280	287	161	63	89	200	187	8
	1ZF9_A_G7	79	205	287	302	173	53	92	192	201	8
	349D_A_C4	84	203	281	300	177	46	84	202	199	8
	260D_A_A3	82	215	281	287	169	64	77	207	204	8
	0AN8_A_G3	82	187	297	284	180	55	76	203	207	8
	1MJQ_L_A13	93	186	296	282	174	64	89	214	212	8
	1ZF8_A_A3	95	197	280	300	172	51	85	197	198	8
	1KGK_B_T114	74	209	289	294	171	60	80	199	199	8
	1DC0_A_A10	78	195	296	287	185	58	78	190	202	8
	440D_B_C18	81	198	288	296	166	60	83	202	198	8
	1QNA_C_T203	87	225	284	287	171	57	86	210	213	8
	349D_A_C6	79	209	285	304	172	54	84	197	198	8
	1QNA_E_T203	87	219	286	287	183	54	87	210	216	8
	138D_A_G5	88	205	284	292	167	57	75	204	198	8
	395D_A_C4	86	211	272	296	182	51	87	208	198	8
	1NZG_B_C18	83	196	293	288	177	63	83	204	190	8
	1VJ4_A_T3	89	206	283	293	177	65	86	202	198	8
	138D_A_G4	82	197	280	289	168	55	88	202	204	8
	370D_B_C11	80	204	293	289	180	54	82	200	198	8
	1M77_A_C3	78	190	291	285	196	52	85	195	204	8
	295D_A_T2	76	209	283	289	166	66	83	197	197	8
	1ZF9_B_C13	90	208	274	304	163	51	90	198	199	8
	348D_A_A2	80	209	289	298	163	57	82	204	202	8
	160D_A_G8	93	206	286	288	188	49	91	187	190	8
	370D_B_G12	82	207	292	290	173	60	80	198	201	8
	1DSZ_C_G1504	82	214	293	289	177	65	86	192	196	8
	4BDP_T_T4	85	197	298	290	182	53	79	195	208	8
	348D_A_C4	79	201	284	289	178	54	83	201	193	8
	1Z7I_A_A5	98	220	291	296	175	46	85	189	200	8
	1M77_A_T6	83	212	277	293	173	52	83	205	211	8
	1DC0_A_C9	80	211	290	292	166	59	78	196	190	8
	1DC0_B_G16	79	204	290	296	173	58	79	194	195	8
	1B97_C_A5	89	206	289	293	182	41	85	199	218	8
	440D_B_C16	86	201	286	290	177	52	81	206	202	8
	1ZF8_A_T8	91	206	278	300	173	53	92	191	201	8
	0AN8_A_T4	76	199	287	308	162	49	81	207	204	8
	1A73_D_A15	88	213	277	305	162	57	88	182	199	8
	440D_B_G14	78	196	280	294	174	54	84	197	196	8
	1YTF_E_A8	84	200	283	301	167	54	86	213	217	8
	1ZF9_B_C15	90	215	282	301	176	40	89	205	202	8
	369D_B_C13	79	208	289	288	167	66	79	202	196	8
	396D_A_C3	81	202	286	284	165	69	82	202	196	8
	1ZEX_B_C13	76	199	284	294	175	57	79	197	198	8
	399D_A_C5	79	202	287	296	183	47	82	199	208	8
	3PVI_C_G12	85	190	292	276	188	61	83	205	214	8
	371D_A_C2	82	210	292	297	182	48	82	197	207	8
	1NK7_B_A26	86	195	291	282	178	54	82	210	216	8
	371D_B_C10	79	212	286	284	177	57	80	200	204	8
	1XUX_B_G103	83	196	294	281	194	50	82	190	210	8
	1ZF1_A_C2	95	205	289	293	182	44	89	201	195	8
	1R3Z_A_C6	87	211	281	299	175	55	92	199	192	8
	1NK0_B_C27	80	198	277	302	170	55	89	215	233	8
	369D_B_C10	81	203	291	291	181	50	80	205	203	8
	349D_A_G8	87	207	286	296	181	54	85	186	206	8
	348D_A_C3	82	202	286	296	175	51	79	202	201	8
	1QNA_C_C202	86	202	286	283	168	65	87	201	210	8
	0AN8_A_G2	87	217	277	308	173	37	89	194	202	8
	1M77_A_A5	85	209	281	293	171	59	83	190	205	8
	1DC0_A_G5	78	205	296	296	175	55	77	192	196	8
	295D_A_C6	77	208	282	310	167	54	81	194	196	8
	1M77_A_C7	83	204	289	292	168	58	82	211	200	8
	399D_B_C17	81	213	289	292	182	51	82	202	206	8
	1M77_A_G8	82	203	284	290	164	66	80	200	197	8
	138D_A_C8	88	218	283	290	173	60	81	195	210	8
	1DC0_A_T3	77	200	294	289	173	59	77	196	194	8
	1D79_A_T2	80	204	289	294	162	64	76	202	197	8
	338D_A_G5	93	214	285	299	173	44	86	189	203	8
	1DC1_W_C4	83	205	292	283	186	54	85	196	205	8
	317D_A_G6	84	209	288	295	159	63	83	196	187	8
	396D_A_C6	80	210	292	292	173	62	79	198	202	8
	1QNA_E_T204	87	195	291	280	182	55	81	216	230	8
	1XUX_D_G303	78	200	297	284	182	50	78	186	197	8
	1EYU_D_G8	93	201	290	277	180	59	77	196	207	8
	1XUW_B_G113	75	206	293	290	183	51	77	191	203	8
	1NR8_A_G2	87	205	281	299	176	48	83	192	202	8
	1B94_C_A5	83	203	291	294	180	39	88	201	213	8
	2PVI_C_C6	82	200	288	295	166	62	78	201	186	8
	1XUW_B_C112	82	212	297	291	176	54	75	197	191	8
	137D_B_G14	75	207	276	294	160	63	77	186	202	8
	396D_A_G5	82	218	285	282	179	61	80	197	198	8
	1ZEX_B_G14	79	192	285	282	194	54	83	198	212	8
	3PVI_C_A4	80	207	286	292	164	58	81	209	201	8
	349D_A_G5	84	206	296	289	180	50	79	199	197	8
	1MA8_B_C112	75	212	299	291	176	54	75	198	190	8
	399D_A_G6	82	214	289	295	169	52	79	208	214	8
	1DC1_C_G10	97	207	293	293	178	53	91	184	209	8
	0AN8_A_A6	92	208	288	292	171	55	90	205	207	8
	243D_A_C2	80	201	287	295	169	59	81	199	200	8
	1ZF6_A_G7	100	196	278	308	177	48	99	208	210	8
	1ZF6_B_C14	78	200	287	306	173	45	102	214	208	8
	395D_A_G5	87	214	279	296	174	55	77	198	208	8
	1KGK_B_T116	76	212	293	286	175	52	76	206	199	8
	1MLX_B_G113	75	207	290	291	179	52	74	190	196	8
	1XJX_A_G7	77	211	292	290	160	54	81	192	197	8
	338D_A_C6	86	205	285	296	171	57	85	203	193	8
	1NK7_B_C25	83	190	284	287	171	60	86	216	210	8
	1L3S_B_A27	79	206	282	298	169	58	82	209	208	8
	1NVP_E_C8	101	193	283	295	173	49	99	214	221	8
	348D_A_C6	78	210	285	306	171	54	84	196	199	8
	1ZF6_A_T6	101	184	281	290	191	45	100	220	208	8
	1KGK_B_A115	80	203	288	289	175	53	76	199	206	8
	3PVI_C_C6	76	197	283	301	172	61	84	195	192	8
	1NR8_A_A5	85	205	288	305	176	54	85	179	194	8
	1XC9_C_C8	89	208	284	299	164	48	85	203	214	8
	232D_A_A5	87	212	286	292	166	53	85	205	207	8
	369D_A_C5	82	204	291	302	178	42	78	205	203	8
	1KGK_A_T6	77	213	289	292	175	54	82	203	201	8
	399D_B_C15	73	194	290	283	180	60	78	203	195	8
	1U4B_B_A27	81	203	280	298	171	55	85	212	215	8
	1QN4_D_C218	81	194	283	287	167	60	89	209	208	8
	440D_A_C6	87	212	291	293	173	55	82	206	200	8
	317D_A_A5	92	207	290	287	168	50	84	189	196	8
	1DC1_C_C5	87	205	292	289	187	50	85	198	209	8
	345D_A_C6	85	204	288	291	172	60	85	203	193	8
	414D_B_G16	98	203	280	300	171	50	100	211	214	8
	213D_B_G15	78	215	288	296	162	56	84	199	199	8
	1B97_D_A5	87	204	292	294	182	40	82	199	216	8
	260D_A_T8	86	217	277	288	162	63	85	202	207	8
	1XUX_C_C208	79	198	291	289	180	53	79	197	194	8
	440D_B_G15	84	212	289	290	170	53	86	196	206	8
	349D_A_A2	81	208	290	296	169	55	84	204	201	8
	137D_A_C8	84	196	283	295	176	47	84	194	197	8
	345D_A_G5	93	214	285	298	173	45	85	189	203	8
	137D_B_C16	84	199	282	287	172	60	81	196	200	8
	1XUX_D_C308	85	198	290	290	173	62	83	198	193	8
	160D_A_C6	75	212	296	294	167	56	75	209	192	8
	1ZF1_A_G4	92	198	270	310	179	36	90	196	205	8
	1ZF9_A_C4	80	194	287	295	193	42	85	193	200	8
	1ZF9_B_C14	90	191	287	301	187	40	90	199	205	8
	260D_A_G5	88	214	280	281	185	61	80	197	199	8
	399D_B_G21	81	204	284	301	172	63	94	192	200	8
	243D_A_A5	81	213	295	289	169	58	80	193	203	8
	0AN8_A_T2	80	205	293	298	172	52	82	201	203	8
	1DC0_B_G17	79	201	290	291	179	56	79	195	200	8
	1ZEX_A_G5	86	216	279	295	171	46	83	193	203	8
	1D78_A_T4	79	201	290	295	166	56	77	206	205	8
	3PVI_C_C5	81	207	293	294	170	59	76	201	195	8
	1DC0_B_A22	84	209	297	297	185	45	82	186	205	8
	1DNZ_A_C6	81	207	283	308	174	47	86	200	204	8
	1NKE_B_C24	89	186	289	289	170	61	90	221	220	8
	1MJQ_L_T4	83	186	288	293	169	65	92	219	226	8
	2BDP_P_T14	79	202	283	298	169	59	84	209	207	8
	1D78_A_T2	80	205	288	292	170	64	81	201	198	8
	369D_A_C2	82	204	297	293	188	48	82	202	206	8
	1NH2_E_T7	101	190	286	304	176	40	98	215	213	8
	1NH2_E_A8	98	192	283	300	179	44	98	213	222	8
	137D_B_C17	81	208	291	297	160	60	83	200	195	8
	1L3S_C_C6	86	204	300	289	181	51	80	196	207	8
	138D_A_C2	80	206	278	299	166	57	86	198	202	8
	1XJX_B_C16	79	214	291	301	172	56	84	199	207	8
	369D_B_G14	79	196	284	299	176	47	79	196	196	8
	1QN9_E_C202	87	201	291	288	169	63	86	205	221	8
	4BDP_P_C27	77	196	288	293	174	55	80	214	208	8
	1QNE_E_C202	85	211	294	289	167	57	83	199	206	8
	1ZF1_A_C7	91	211	285	302	173	44	92	201	205	8
	3PVI_C_G11	90	197	295	299	178	50	85	200	205	8
	1ZF6_B_T16	102	192	280	285	189	41	94	217	218	8
	440D_B_C17	81	213	293	292	162	63	81	202	202	8
	232D_A_G3	80	214	284	294	166	51	84	200	203	8
	137D_B_C18	83	198	276	303	159	66	80	195	194	8
	1ZF9_A_C3	83	201	284	293	168	67	80	199	193	8
	414D_A_G3	100	190	276	291	174	65	102	205	197	8
	344D_A_G3	84	197	294	288	183	53	88	195	209	8
	2PVI_C_C5	75	196	292	285	173	60	82	203	201	8
	1L3U_C_T4	85	204	298	294	182	48	80	199	208	8
	1L3T_C_A4	86	206	298	294	180	51	79	199	203	8
	440D_A_C8	67	208	293	287	181	55	79	196	199	8
	1ZEX_B_C16	77	205	282	298	170	55	81	207	199	8
	1ZF1_A_C6	84	198	288	293	187	47	91	202	201	8
	1XJX_B_G15	79	217	297	287	176	55	79	185	199	8
	232D_A_T6	85	204	290	295	174	51	83	207	204	8
	1MJQ_K_A13	94	189	293	289	172	59	89	215	215	8
	1Z7I_A_C6	85	206	281	301	180	48	95	200	209	8
	3PVI_D_G12	88	206	288	289	181	55	86	196	209	8
	137D_B_G15	77	217	280	306	157	52	84	202	196	8
	1SUZ_D_A5	98	206	281	279	178	56	89	203	215	8
	368D_B_C10	87	216	273	297	157	54	80	206	205	8
	1XUX_A_C8	79	196	294	296	173	58	85	199	193	8
	1XUX_D_C302	82	210	296	289	170	62	78	198	186	8
	399D_A_G8	81	219	291	290	175	56	80	187	191	8
	260D_A_C2	82	201	287	294	164	57	82	204	207	8
	1DC0_B_T15	75	206	293	290	170	56	79	195	194	8
	370D_A_C5	82	206	288	293	182	47	80	203	201	8
	1KGK_A_A5	80	213	294	295	172	51	77	194	203	8
	1M77_A_C2	80	215	287	298	161	63	78	197	195	8
	138D_A_C6	75	201	299	303	157	57	76	198	202	8
	1VJ4_A_T5	88	200	280	299	180	45	92	203	205	8
	1DC0_A_G6	77	211	282	296	161	54	82	196	202	8
	1NK9_B_G27	83	201	280	300	170	55	86	209	217	8
	118D_A_G3	86	178	302	290	177	52	78	202	207	8
	118D_A_C6	81	200	285	303	169	57	80	202	204	8
	1DC0_A_C8	82	206	296	284	177	60	80	199	196	8
	369D_A_G4	87	221	285	297	173	48	82	185	205	8
	1ZF1_B_C18	80	200	285	298	180	49	90	197	188	8
	0AN8_A_A4	86	215	278	301	168	46	88	198	203	8
	1D8X_A_A4	104	222	299	291	162	56	87	180	214	8
	137D_A_G3	74	199	285	279	195	58	76	186	204	8
	213D_A_G5	90	228	272	286	179	52	82	190	204	8
	1VJ4_A_A4	86	215	278	301	168	46	88	198	203	8
	2D94_A_C6	78	210	283	299	176	56	81	194	204	8
	118D_A_T2	84	201	286	296	172	52	86	204	202	8
	1ZFA_B_G17	82	193	294	296	183	48	95	194	204	8
	395D_A_T2	79	221	282	289	166	66	73	199	200	8
	1DNZ_A_G8	78	215	287	294	172	57	86	191	202	8
	1QN4_F_C218	76	194	285	285	169	62	89	206	213	8
	371D_A_G4	92	220	282	292	170	52	81	188	200	8
	1MA8_A_C8	77	198	296	285	183	54	77	196	197	8
	1NZG_A_C8	83	204	285	299	178	48	83	206	197	8
	137D_A_C7	72	193	285	293	170	62	84	194	194	8
	1DNZ_A_G5	88	213	285	303	159	49	81	198	200	8
	368D_B_G12	88	202	287	294	175	52	88	202	211	8
	243D_A_C6	80	206	288	291	165	64	78	203	194	8
	1RH6_D_C23	67	184	286	297	177	51	94	208	219	8
	1ZFA_B_T13	90	209	281	316	171	46	96	206	207	8
	1ZF1_B_C17	88	206	280	300	171	52	80	199	197	8
	371D_A_G6	82	212	289	296	161	63	81	200	190	8
	399D_B_C19	79	210	289	296	169	54	76	207	197	8
	440D_B_G12	79	202	297	291	177	50	82	190	190	8
	399D_A_C4	80	208	288	300	176	46	79	200	199	8
	414D_D_G34	102	196	279	296	192	33	100	198	206	8
	1XUX_A_G3	85	213	290	288	188	42	84	182	200	8
	1NK7_B_T27	82	199	286	291	176	58	85	216	207	8
	260D_A_C4	77	195	284	286	184	53	88	204	197	8
	368D_B_G14	82	211	297	299	179	50	82	191	195	8
	0AN8_A_T5	88	200	280	299	180	45	92	203	205	8
	1ZF1_A_C8	92	198	281	299	171	56	92	205	189	8
	1DC0_A_C7	82	197	294	298	170	51	82	202	199	8
	317D_A_C3	85	198	289	281	178	57	82	203	205	8
	118D_A_G5	85	215	286	299	171	45	81	186	202	8
	1DNZ_A_C2	89	205	286	283	171	59	73	201	203	8
	1QNA_E_C202	84	211	284	288	170	59	87	192	210	8
	1D79_A_G3	76	196	288	291	175	50	78	197	208	8
	369D_B_G12	79	213	289	293	172	57	79	194	202	8
	1QNA_C_T204	86	197	289	287	184	49	84	213	234	8
	368D_B_C11	80	210	289	294	175	51	88	205	202	8
	399D_B_G20	76	201	292	294	172	63	81	197	192	8
	370D_A_G4	94	221	287	293	173	48	82	189	203	8
	1NKC_B_T14	85	214	284	301	170	51	84	208	210	8
	1QN6_D_T222	91	216	272	291	158	46	83	238	256	13
	1QN3_D_T223	81	196	256	294	147	61	89	250	242	13
	1WTR_B_A104	98	169	272	307	171	51	104	249	236	13
	1QN6_F_A224	88	207	293	288	166	59	84	240	236	13
	1QNA_F_T221	92	193	277	296	169	52	94	239	246	13
	1QN6_D_T223	83	192	256	292	147	61	88	256	243	13
	1QN3_D_T222	91	212	277	287	156	53	81	241	250	13
	1QN8_D_A223	81	193	268	288	155	60	86	251	240	13
	1YTB_D_A7	105	205	279	286	167	55	91	251	251	13
	1QNE_F_T223	83	192	258	293	150	57	86	257	240	13
	1QN4_C_A207	79	197	270	301	158	51	89	254	247	13
	1QNA_F_A224	88	203	282	297	162	57	91	251	249	13
	1QN5_E_A206	95	211	281	293	159	44	78	252	251	13
	1QN5_F_C221	96	187	268	296	161	55	92	238	238	13
	1YTF_F_T5	87	205	249	301	143	59	85	254	246	13
	1NVP_F_T4	103	196	276	304	173	38	103	251	258	13
	1QN5_D_T222	88	211	283	279	163	54	80	238	252	13
	1QNE_E_T205	95	204	258	300	155	52	93	240	253	13
	1CDW_B_T7	86	201	267	297	162	51	91	235	255	13
	1NH2_F_T4	100	205	282	285	170	41	92	250	265	13
	1QNA_D_T221	91	192	277	293	166	55	90	243	240	13
	1BQJ_C_C12	90	197	266	313	170	56	89	233	231	13
	1QNE_C_A208	89	205	278	294	156	57	91	248	243	13
	1QN4_F_T223	81	193	257	298	148	56	87	253	241	13
	1YTB_D_A26	92	217	277	312	158	47	87	243	245	13
	1QN8_E_T205	90	197	273	296	162	55	96	232	241	13
	1QNA_E_T205	81	200	277	293	165	58	89	230	251	13
	1CDW_B_A10	91	207	268	302	153	53	93	246	246	13
	1QN3_E_A208	88	205	291	286	165	61	91	244	233	13
	1QN8_F_T221	91	194	282	293	167	52	87	238	246	13
	1NVP_E_A12	100	207	276	301	167	39	95	262	265	13
	1QNA_C_T205	84	200	279	293	168	55	88	234	253	13
	1NVP_E_A14	98	207	268	305	162	48	100	249	247	13
	1BF4_C_A113	88	204	274	291	164	51	90	232	250	13
	1QNA_E_A206	89	213	283	293	161	49	77	251	250	13
	1QNB_D_T221	91	200	277	290	165	57	94	233	238	13
	1QN4_F_T221	86	199	282	292	166	58	92	233	242	13
	1YTB_C_T4	86	202	266	303	162	49	96	235	256	13
	1YTB_C_T25	87	200	259	290	152	60	89	252	248	13
	1QN8_D_A224	86	211	292	291	165	60	86	240	239	13
	1QN8_E_A207	79	191	271	299	155	55	90	255	246	13
	414D_C_C27	103	184	281	300	185	47	103	229	213	13
	1QNB_D_T222	94	214	269	287	155	50	83	238	249	13
	1QN5_E_A207	78	189	273	298	161	57	94	251	245	13
	2BOP_B_C5	92	186	261	302	178	43	91	230	228	13
	1QN4_F_T222	92	212	279	286	158	51	81	242	253	13
	1QN8_D_T222	96	212	267	284	156	53	81	249	251	13
	1QNE_E_A208	94	212	271	300	152	53	94	244	250	13
	1QNA_C_A206	88	211	280	297	157	50	76	253	250	13
	1QNE_F_T221	87	192	278	298	165	51	93	236	243	13
	1YTB_D_A5	94	215	285	290	170	45	86	255	259	13
	1QNB_C_A207	80	214	261	297	151	56	88	245	235	13
	1CDW_C_T108	92	208	277	282	163	51	82	242	253	13
	190D_H_C30	75	190	285	298	179	58	81	233	236	13
	1QN8_C_A208	90	208	272	293	156	55	93	248	244	13
	1NH2_E_A14	99	201	278	296	166	48	96	249	246	13
	1QN5_F_T222	92	213	278	286	161	48	81	238	256	13
	1YTB_D_A24	100	209	289	279	170	52	82	252	256	13
	1YTB_C_T23	91	203	268	292	163	52	88	245	249	13
	190D_D_C14	80	197	280	292	182	65	81	234	236	13
	1QN9_F_T222	94	213	276	285	158	50	81	242	256	13
	1QN6_C_T208	89	222	264	298	143	58	90	237	241	13
	1QN8_D_T221	94	198	282	286	168	57	96	238	249	13
	1NK4_C_T9	86	191	288	294	171	58	89	220	230	13
	1QNA_F_T222	94	207	281	280	163	50	80	246	256	13
	1MJQ_K_A5	92	185	292	299	170	57	91	228	227	13
	191D_A_C2	89	213	277	295	172	61	79	234	228	13
	1QN8_F_A223	83	195	270	290	157	56	87	252	241	13
	1QNB_F_T223	84	200	253	297	148	57	89	249	244	13
	1QNA_C_A208	91	211	272	290	153	60	91	245	240	13
	1QN9_C_A204	98	196	280	285	180	48	83	224	232	13
	1QN4_D_T221	88	193	281	291	169	58	92	236	240	13
	1QN5_C_A206	89	212	284	292	163	46	78	249	251	13
	1QN6_E_A206	90	219	273	298	154	48	79	247	243	13
	1QN4_E_A208	89	200	278	296	159	57	90	247	246	13
	1QN9_D_T220	106	191	274	290	167	52	90	228	240	13
	1CDW_C_T109	82	187	263	293	152	61	89	253	246	13
	1YTB_C_A24	88	205	282	290	173	55	87	249	252	13
	1QN5_F_T223	81	193	261	294	152	57	90	256	245	13
	1QN3_D_A224	89	213	295	292	163	57	82	242	241	13
	1QNB_E_A206	90	205	283	288	159	51	82	249	245	13
	1YTB_C_A7	106	203	280	289	167	55	93	255	246	13
	1QNB_F_A224	89	203	292	287	173	59	87	244	238	13
	1QN8_E_A208	90	206	278	287	158	59	92	246	239	13
	1QN3_E_A206	95	209	280	290	160	52	77	252	252	13
	1QNB_E_A207	82	212	257	299	145	60	87	245	238	13
	1QN3_F_T222	92	210	279	288	159	48	79	242	252	13
	1NH2_F_A6	98	211	292	296	175	47	96	250	253	13
	1QN3_C_T205	87	202	268	297	158	49	85	238	252	13
	1QN5_D_T223	80	195	259	294	152	58	87	252	247	13
	1QNB_D_T223	83	199	250	300	143	57	87	249	242	13
	1QN9_E_A204	96	196	277	287	173	48	83	223	232	13
	1QNE_F_T222	93	210	278	284	160	50	83	243	257	13
	1QNB_D_A224	87	210	294	291	167	56	83	242	236	13
	1QN3_D_T221	98	189	275	290	165	56	91	243	241	13
	1QN4_D_T222	92	210	282	285	160	50	80	240	253	13
	1QNE_D_T223	80	195	258	292	151	57	86	250	243	13
	1QNB_C_T205	81	196	273	291	164	53	87	234	251	13
	1QN8_F_T222	87	207	282	280	159	54	83	246	252	13
	1QN4_C_A206	90	203	278	295	163	43	79	256	254	13
	1QNE_C_A206	92	207	283	294	158	48	83	255	255	13
	1YTF_E_A12	99	215	273	309	161	35	88	259	263	13
	1QN4_E_A206	94	208	280	292	161	48	80	256	250	13
	1QN3_C_A206	85	207	278	300	156	50	80	252	248	13
	1CN0_C_C12	90	197	266	313	170	56	89	233	231	13
	1QNE_D_T221	97	193	274	281	169	65	91	243	238	13
	1QNE_C_T205	87	193	269	301	163	48	92	243	255	13
	1QN6_C_A207	77	192	283	292	164	57	89	242	237	13
	1NH2_F_T3	100	197	272	297	171	48	100	247	250	13
	1QN6_E_T208	94	224	262	299	146	54	92	234	239	13
	1QN3_F_T223	79	192	261	292	150	60	91	252	242	13
	1QNA_D_T222	90	209	283	279	163	54	79	240	250	13
	1QNB_C_A208	88	207	279	292	164	61	95	235	229	13
	1QNA_E_A207	77	194	273	296	161	57	95	250	244	13
	1QN9_D_T223	84	189	263	290	157	57	85	251	242	13
	1CDW_C_T107	89	196	278	295	165	54	92	240	242	13
	1QNB_F_T221	91	201	269	299	163	51	95	236	242	13
	1QN5_C_A207	78	189	276	293	162	61	93	251	242	13
	1C8C_B_A104	88	163	283	307	165	52	93	251	229	13
	1QNA_D_T223	79	191	262	297	156	53	89	250	250	13
	1QNA_F_T223	80	188	261	296	156	54	88	256	251	13
	1NVP_F_T3	104	190	274	295	178	41	103	239	251	13
	1YTB_C_A26	89	213	297	292	173	53	90	248	239	13
	1QNE_F_A224	86	207	294	288	172	58	87	240	231	13
	1QN6_D_A224	88	211	295	287	167	59	83	243	239	13
	1QN4_E_A207	80	199	270	293	158	54	89	250	247	13
	1CDW_B_A8	91	199	282	284	168	54	82	255	255	13
	1QN3_E_A207	77	197	273	297	155	57	88	252	244	13
	1QN3_F_T221	93	188	276	294	167	53	92	244	242	13
	1K3W_B_A407	95	199	274	288	169	62	104	246	244	13
	1QN9_C_A207	73	196	268	297	157	57	97	250	248	13
	1QN5_E_G208	94	221	270	293	147	59	90	245	239	13
	1QN9_E_A206	93	212	283	290	161	48	74	246	252	13
	1QN5_C_T205	86	201	263	302	156	53	89	236	249	13
	1QN4_E_T205	87	196	266	301	162	51	94	238	256	13
	1QNE_E_A207	75	200	271	297	155	57	94	251	244	13
	1QN5_C_G208	93	225	268	297	142	60	88	242	239	13
	1QN4_C_T205	94	205	266	298	155	52	90	237	256	13
	1BQJ_A_C2	85	196	261	316	168	50	83	241	229	13
	1QN9_F_T221	92	195	276	294	167	53	94	239	242	13
	1C8C_C_T113	89	208	278	283	162	52	83	236	254	13
	1WTV_C_A112	102	202	273	286	169	50	92	234	245	13
	1WTV_B_T105	92	159	275	309	170	52	95	244	223	13
	1QNA_D_A224	89	210	282	294	162	59	90	250	246	13
	1VZK_B_A18	108	163	281	290	177	64	109	249	232	13
	1QN9_C_A208	97	215	269	299	151	52	95	248	243	13
	191D_C_C10	76	210	279	292	183	54	73	230	233	13
	1QN8_E_T206	96	214	272	288	159	48	79	241	255	13
	1QN8_C_A207	75	197	275	296	157	53	90	252	248	13
	1QNB_E_A208	87	206	282	291	166	58	94	238	235	13
	241D_A_C2	88	208	264	312	166	63	85	225	234	13
	1EON_D_C9	96	194	282	297	168	56	91	216	227	13
	1QN9_D_T222	90	208	279	280	162	54	84	239	251	13
	1QNB_F_T222	95	214	269	286	154	55	84	242	249	13
	1QN6_F_T222	91	215	274	285	159	50	84	242	252	13
	1QN8_F_A224	87	205	285	292	167	59	90	241	239	13
	243D_A_T4	84	192	279	138	210	186	81	202	193	19
	1DC0_B_C21	79	198	289	142	200	181	84	201	186	19
	369D_A_G6	78	192	289	154	199	175	87	203	180	19
	1KGK_B_C118	84	190	295	151	188	181	88	202	183	19
	1XUW_A_C2	91	195	298	132	186	193	91	203	186	19
	1KGK_A_T4	83	211	293	140	189	184	80	213	194	19
	1XUW_B_C118	82	196	281	144	193	188	95	200	187	19
	1L3T_C_C5	79	188	288	155	197	182	88	203	189	19
	349D_A_G7	84	196	294	146	194	182	87	198	186	19
	1KGK_A_A7	82	189	301	140	184	187	85	201	187	19
	414D_A_C5	99	196	292	142	182	183	99	221	196	19
	348D_A_G7	84	197	296	147	189	184	85	199	184	19
	399D_A_C7	79	202	292	142	185	181	81	214	187	19
	1M77_A_G4	85	210	294	142	191	187	85	204	190	19
	369D_A_C3	82	187	291	151	193	177	87	206	185	19
	414D_D_C35	100	201	286	151	183	178	99	206	200	19
	2PVI_D_C6	81	192	293	149	186	178	90	205	187	19
	2BDP_T_C28	79	188	291	160	192	179	90	206	189	19
	396D_A_G7	79	190	300	132	198	192	85	202	189	19
	370D_A_G6	80	195	284	150	201	181	89	201	179	19
	1L3U_C_A5	80	189	287	150	202	189	85	208	190	19
	1NKC_C_T28	81	191	289	152	199	184	88	206	193	19
	1NK7_C_C7	81	191	288	157	195	181	87	203	190	19
	344D_A_T4	88	195	285	145	190	179	88	209	194	19
	1MLX_A_C2	86	195	297	150	186	181	86	205	183	19
	4BDP_T_T5	79	192	287	149	200	189	89	208	194	19
	3PVI_C_C9	83	192	301	153	195	188	86	206	190	19
	414D_B_G12	97	192	282	148	190	183	98	201	178	19
	1L3S_C_G7	80	189	287	157	197	181	86	207	192	19
	371D_B_C13	80	194	281	139	193	189	87	202	188	19
	371D_A_C3	82	190	291	150	186	180	92	207	188	19
	1ZF1_B_G14	88	207	295	143	185	189	94	202	192	19
	345D_A_C4	86	188	285	149	192	182	93	208	189	19
	1Z7I_A_T4	93	195	280	142	188	182	98	202	189	19
	3PVI_D_C6	81	194	296	153	183	175	88	199	186	19
	368D_A_G6	81	200	274	145	213	179	96	205	184	19
	1NR8_A_G4	76	193	290	145	196	195	85	202	179	19
	1NZG_A_C2	85	190	298	152	188	180	89	205	181	19
	368D_B_C13	88	192	296	135	187	179	82	211	191	19
	1XUX_C_C202	86	198	296	151	192	181	85	202	182	19
	1MA8_B_C118	84	188	293	146	194	181	87	203	188	19
	0AN8_A_C4	81	199	285	146	179	193	90	198	192	19
	2D94_A_C4	79	192	280	150	198	182	91	202	185	19
	1DNZ_A_C7	86	197	290	154	196	173	78	204	191	19
	1ZEX_A_G4	87	209	292	145	190	188	86	203	193	19
	137D_A_G4	76	204	289	143	205	182	86	204	192	19
	1ZF1_B_C12	95	196	284	141	182	190	101	201	186	19
	1XJX_B_C14	78	176	296	163	192	165	79	221	185	19
	260D_A_C6	80	209	293	170	175	169	88	199	198	19
	1MA8_A_C2	85	197	295	147	187	183	90	201	186	19
	1NJX_C_C7	88	175	293	152	179	173	88	222	203	19
	3PVI_D_C9	83	184	304	160	191	183	90	209	187	19
	1TRO_K_A7	120	177	269	302	165	56	119	242	235	32
	1NJW_B_A22	139	192	261	298	164	50	85	245	224	32
	1N1O_B_G114	114	177	269	300	165	57	85	246	220	32
	3PVI_C_G8	143	187	259	279	180	55	83	231	206	32
	0AN8_A_G5	116	176	259	303	193	40	85	219	199	32
	1LAT_C_A10	112	182	269	303	174	56	111	230	221	32
	1EYU_C_G8	141	192	249	292	180	45	105	232	220	32
	1XYI_C_G111	137	169	267	292	186	37	105	263	238	32
	1TDZ_C_A18	134	183	270	297	166	52	108	259	237	32
	1MUS_C_C7	139	186	271	283	171	57	102	248	229	32
	1H6F_D_T13	149	199	271	277	173	48	110	242	246	32
	403D_A_A6	118	182	266	306	162	56	108	247	228	32
	182D_B_A9	125	188	255	301	169	53	103	239	230	32
	1G75_B_G14	114	179	262	306	160	56	90	244	223	32
	1D45_B_G14	126	178	271	303	168	54	98	243	241	32
	1DSZ_D_A1534	145	181	262	292	166	54	115	261	246	32
	423D_A_T8	116	178	270	306	163	48	86	243	218	32
	1ENN_B_A14	122	177	271	299	171	51	111	248	237	32
	1L4J_D_G34	144	180	262	294	173	58	104	266	246	32
	431D_A_A6	126	190	284	288	175	65	113	248	231	32
	1MUS_B_T11	124	191	270	317	168	33	102	236	233	32
	258D_A_T3	128	192	251	294	173	45	111	237	227	32
	443D_B_T19	112	182	272	298	169	53	110	239	238	32
	258D_B_T9	128	193	241	291	174	47	110	243	224	32
	1ENE_A_G6	142	193	275	288	171	52	94	248	240	32
	1AZP_C_A112	131	189	268	313	173	22	100	253	252	32
	1L4J_A_G4	135	179	262	288	177	60	107	264	244	32
	463D_B_A17	143	173	258	281	181	69	119	261	241	32
	360D_A_A6	120	177	268	302	169	58	108	247	232	32
	1IGN_C_C8	120	188	253	298	184	43	117	239	223	32
	1CDW_C_C104	136	209	261	289	162	50	102	232	236	32
	1JX4_T_T5	147	190	274	288	171	55	111	236	235	32
	1D45_A_A6	124	178	257	315	160	41	93	257	239	32
	1QNE_E_A204	117	179	276	277	190	50	95	233	240	32
	1VE8_B_G2	133	181	258	307	157	57	92	255	221	32
	307D_E_A44	119	189	266	297	168	61	114	234	241	32
	1VE8_A_G2	134	191	259	300	163	53	94	243	225	32
	1TDZ_C_A25	117	189	259	299	166	56	114	241	241	32
	453D_B_G14	120	180	263	302	157	59	91	248	229	32
	1QNB_F_C218	143	182	259	280	184	53	86	240	220	32
	1WTQ_B_A104	147	180	268	302	168	45	96	269	242	32
	196D_B_G18	117	180	252	304	159	46	71	261	218	32
	1S2R_A_G2	130	190	264	300	159	52	83	258	228	32
	1XC9_B_G26	144	205	236	289	156	46	82	256	227	32
	1I3T_A_A6	118	177	269	306	169	56	105	243	229	32
	1JGR_B_G2002	111	177	269	297	159	59	79	253	224	32
	1QN6_F_A221	112	184	273	294	171	52	91	256	242	32
	1MF5_B_G12	139	179	261	292	165	63	105	259	241	32
	1FQ2_B_A5	144	180	272	293	172	48	107	255	242	32
	3BDP_P_T13	136	185	255	290	173	43	82	250	211	32
	224D_A_A3	132	190	253	296	165	54	97	246	229	32
	1QN5_D_T220	126	197	272	284	171	50	94	239	237	32
	1FMS_B_G14	111	177	265	310	158	52	82	244	227	32
	4BDP_P_A24	136	194	255	306	154	51	87	260	224	32
	355D_B_A17	146	182	268	299	176	45	113	252	248	32
	1D2I_C_A13	137	185	277	287	175	52	101	254	244	32
	307D_F_C56	121	186	272	295	181	46	113	247	245	32
	3PVI_D_G8	138	188	258	283	184	46	83	228	209	32
	224D_B_A9	129	177	256	293	178	59	106	243	233	32
	1NK0_B_A22	140	190	261	299	165	51	86	249	226	32
	1LAT_C_A8	124	183	273	276	174	69	107	251	237	32
	473D_B_T17	109	187	267	299	163	56	112	248	242	32
	1QN8_F_C218	126	188	256	288	167	58	82	237	211	32
	1QNB_F_A220	148	198	251	288	167	49	91	255	236	32
	1QN4_E_A204	132	189	264	278	187	45	87	240	238	32
	1B97_C_T8	122	178	250	314	161	42	99	242	222	32
	1ENN_A_A5	132	182	267	298	174	48	103	254	237	32
	1QUM_B_G903	143	182	268	294	171	57	95	254	228	32
	1S2R_A_A6	127	186	270	298	167	54	96	249	231	32
	1EDR_B_G14	109	178	267	309	158	55	87	238	221	32
	1QN3_C_A204	131	193	263	279	187	47	87	233	238	32
	1I3T_B_A18	116	180	269	309	171	50	106	240	233	32
	1BNA_A_G2	128	174	262	297	172	59	98	249	225	32
	4BDP_P_A21	139	184	250	308	163	48	88	254	232	32
	1IGN_E_A7	134	188	268	296	167	53	110	239	238	32
	1FN1_A_A1004	126	183	270	298	168	50	97	254	238	32
	432D_B_A16	139	182	268	303	175	50	93	249	237	32
	463D_B_T20	119	192	266	296	163	53	102	240	228	32
	1L4J_C_G24	134	170	269	306	185	32	97	263	242	32
	1ZF6_B_C13	110	192	270	285	188	47	78	225	214	32
	1JTL_B_C23	129	200	272	295	168	44	115	238	246	32
	1QN3_E_A204	119	187	274	279	191	41	85	233	243	32
	1JUX_A_A5	142	182	270	292	170	55	101	275	247	32
	360D_A_G2	134	188	242	306	148	55	87	268	226	32
	4BDP_T_A8	140	187	251	297	163	56	90	254	222	32
	1QN8_E_A204	137	191	258	277	184	52	90	235	232	32
	1JGR_B_A2005	141	180	274	288	175	55	109	252	241	32
	1D8G_A_A6	146	190	273	290	167	50	90	247	233	32
	1NJX_B_A24	140	189	259	300	162	55	88	253	221	32
	1WD0_C_A114	122	194	255	302	169	42	102	261	247	32
	1M6F_A_A1006	122	171	267	310	170	50	109	253	238	32
	1P71_D_T12	122	200	263	305	171	38	110	239	248	32
	1UB8_E_A5	147	192	268	293	168	57	104	250	248	32
	1L3V_C_A9	135	189	258	299	166	51	85	254	229	32
	1CL8_B_C2	140	201	255	291	159	59	105	250	242	32
	1S23_A_A5	127	177	268	299	173	58	117	248	236	32
	1LAT_C_T2	113	187	265	295	165	60	91	234	215	32
	443D_A_A6	141	181	273	295	171	53	115	252	240	32
	1PUF_E_G28	125	190	249	313	153	56	103	251	226	32
	1L3S_B_A24	137	191	263	299	162	51	87	255	230	32
	1DPN_A_G2	133	186	245	298	152	58	87	270	224	32
	307D_A_A3	126	186	273	296	167	52	102	250	243	32
	1NJW_B_C24	134	197	251	300	158	54	91	252	226	32
	196D_B_T12	144	189	257	289	169	51	93	251	224	32
	9BNA_A_A6	124	183	267	296	174	50	104	245	237	32
	1WTQ_B_T102	119	200	271	285	168	38	89	245	246	32
	1XYI_B_A104	137	183	269	306	168	44	97	264	232	32
	1D56_B_A13	134	166	279	288	184	63	111	261	245	32
	1L3U_B_C24	134	189	254	302	160	51	87	262	223	32
	1QNA_D_T220	124	196	263	289	166	49	91	242	243	32
	1QN4_D_T220	128	198	262	287	170	49	88	235	236	32
	1T9I_C_A503	146	186	273	297	174	43	102	254	247	32
	2BOP_B_G13	143	183	265	297	170	52	111	265	229	32
	1NVY_B_G4	140	175	256	281	185	70	112	269	243	32
	1RH6_D_A20	131	180	268	304	158	65	111	259	224	32
	1WTV_B_A104	143	180	270	296	173	44	92	275	244	32
	1A2E_A_C8	127	186	274	288	166	57	89	246	237	32
	1ZF6_B_G18	125	180	253	286	181	59	83	220	189	32
	1QN5_E_A204	127	191	264	276	187	46	85	233	238	32
	1FN2_A_A1004	132	188	273	292	166	57	105	251	239	32
	360D_B_T19	112	185	264	303	166	54	108	237	239	32
	1QN6_F_C218	130	180	265	285	181	50	83	241	223	32
	1JGR_B_T2008	120	188	275	295	170	45	94	245	240	32
	456D_B_C20	128	196	266	297	169	44	108	238	242	32
	1AAY_C_C59	127	193	262	289	169	55	114	238	239	32
	307D_D_T34	118	184	270	287	175	56	120	247	233	32
	1BF4_C_A112	132	188	258	302	163	42	88	257	232	32
	473D_A_A6	138	195	267	306	165	40	105	247	239	32
	1YTB_C_A10	131	187	264	295	169	61	115	245	232	32
	455D_B_G14	131	182	260	310	163	53	107	247	238	32
	1QYL_A_G5	145	185	265	292	166	59	112	259	247	32
	1NKE_C_C9	139	184	256	296	168	62	91	249	223	32
	1EN9_A_G6	139	185	277	293	167	56	85	255	239	32
	1YTB_C_T20	130	197	264	293	169	48	108	243	247	32
	1QN8_D_T220	121	194	263	291	169	50	94	239	238	32
	1A73_E_T10	134	196	260	299	165	49	102	243	240	32
	1C8C_C_A112	121	189	272	286	169	56	89	244	236	32
	5DNB_A_A4	124	198	242	311	147	56	106	263	236	32
	1NK9_C_C13	139	194	247	289	169	48	85	245	225	32
	1QNB_C_A204	132	193	263	275	185	48	81	239	234	32
	2NLL_D_A531	124	181	265	296	171	60	118	238	236	32
	1NK4_B_A24	139	187	257	300	161	55	86	261	224	32
	442D_B_A18	135	179	264	296	177	56	114	258	237	32
	1QN6_D_C218	118	176	265	283	176	61	85	234	205	32
	1YTF_F_A10	131	194	272	288	166	56	121	246	240	32
	1E3O_B_A206	126	181	270	310	173	46	106	251	234	32
	1PUF_E_C24	128	186	246	294	174	47	99	245	202	32
	1FQ2_B_T8	124	191	273	284	169	55	98	243	234	32
	442D_B_G14	112	177	274	298	167	57	78	250	216	32
	1NK0_B_C24	131	192	255	299	161	54	90	253	224	32
	1RH6_C_T13	128	173	261	298	172	61	105	248	226	32
	443D_A_T7	115	191	268	292	170	48	111	240	244	32
	1DSZ_D_C1542	114	188	255	307	159	45	88	245	216	32
	1EGW_G_A7	143	183	267	297	174	42	107	264	246	32
	1QYK_B_G5	148	178	269	284	174	60	104	265	248	32
	476D_B_T20	123	183	269	297	170	54	110	250	239	32
	1TRO_I_T9	125	188	272	281	171	55	110	233	255	32
	1QNA_F_T220	117	198	265	288	166	51	92	239	239	32
	1QN5_C_A204	123	195	267	285	184	43	86	228	236	32
	1L1H_B_G2004	133	178	279	293	166	62	85	262	225	32
	284D_B_A15	140	182	264	295	170	52	95	258	237	32
	1YTF_F_T3	114	202	259	294	163	54	98	254	242	32
	1VZK_B_G14	109	173	273	302	167	53	92	242	225	32
	1WD0_B_A104	111	194	266	297	166	43	100	247	245	32
	473D_A_A8	142	195	272	290	171	36	94	268	255	32
	1H6F_D_A8	140	179	264	301	175	44	103	262	231	32
	1SK5_B_T14	119	180	270	299	171	57	105	246	241	32
	1QNA_D_C218	123	181	262	286	173	61	89	237	213	32
	443D_B_G14	110	175	274	297	169	55	84	250	224	32
	1LLM_B_C23	129	198	270	314	171	43	108	226	224	32
	1K3W_B_C406	117	202	273	288	165	49	95	244	246	32
	403D_B_T20	121	181	271	296	176	50	114	246	242	32
	355D_B_T20	135	196	253	302	160	51	96	250	236	32
	1FQ2_A_A6	122	175	268	303	173	53	108	252	237	32
	1CDW_B_A6	140	194	257	277	184	46	86	244	235	32
	467D_B_A16	140	181	272	290	175	57	112	254	235	32
	5DNB_A_G6	141	184	265	290	178	59	108	247	236	32
	1J59_F_T2	134	185	258	305	166	57	113	243	217	32
	1TRO_L_A15	120	191	263	303	165	57	110	247	221	32
	1NVN_B_G4	140	179	257	292	179	59	109	267	237	32
	1LMB_2_A27	141	182	270	301	172	39	96	253	221	32
	1QN9_F_T220	126	196	263	288	164	47	92	248	239	32
	463D_A_T7	118	182	262	307	173	47	105	239	241	32
	1YTB_C_T21	108	198	270	278	178	64	105	247	240	32
	1J8L_B_A18	113	175	272	309	170	55	113	241	228	32
	423D_A_A5	142	188	274	296	175	47	111	248	240	32
	1J59_D_T23	130	179	251	296	169	59	90	238	211	32
	1IGN_E_C14	116	173	260	290	170	62	100	244	216	32
	1UB8_D_A5	140	186	269	294	171	50	93	252	239	32
	355D_B_G14	115	178	266	303	160	57	82	250	223	32
	1TRO_J_A15	127	186	261	293	172	56	112	253	228	32
	3DNB_A_A6	142	174	275	291	173	60	89	253	229	32
	1QNB_D_A220	141	187	255	289	171	53	91	249	233	32
	1WTV_B_T102	125	187	265	298	176	39	109	252	242	32
	2PVI_C_G12	124	171	271	276	191	42	82	237	227	32
	1NJX_C_G6	128	181	257	300	167	52	88	260	222	32
	1YTB_D_T20	126	194	264	277	166	69	107	245	240	32
	1AAY_C_C56	141	193	272	289	166	54	106	240	228	32
	1D23_A_A3	130	180	271	292	178	56	110	246	239	32
	1YTB_C_A3	121	197	268	279	181	44	86	234	235	32
	1D49_B_T14	113	163	270	308	167	59	107	257	238	32
	1QN5_F_T220	129	201	274	285	170	49	96	241	238	32
	9BNA_B_A17	137	175	269	274	181	71	103	252	240	32
	1QN6_D_A221	121	191	264	293	168	53	91	255	238	32
	1YTF_E_A10	118	182	266	280	196	54	96	226	236	32
	1IKK_A_T4	130	184	264	305	168	53	108	248	239	32
	158D_B_C16	124	182	272	295	177	45	107	233	244	32
	1EDR_B_T20	129	193	251	300	163	52	108	245	235	32
	1BNA_B_G14	122	178	267	297	169	60	86	244	226	32
	1M6F_B_A2018	112	174	273	303	173	55	111	242	239	32
	2BOP_B_T11	124	174	270	282	178	59	71	239	219	32
	1QN4_F_T220	121	195	273	276	171	57	86	234	233	32
	1I3T_B_C15	93	185	272	306	172	62	146	221	254	41
	1YTB_D_T27	87	205	287	284	180	61	135	245	253	41
	355D_B_C21	96	190	279	293	177	45	144	236	274	41
	1QNB_D_T225	83	204	287	286	186	58	148	236	265	41
	1VZK_B_C15	92	189	264	308	164	64	139	225	256	41
	1QN3_D_T225	82	205	288	288	184	53	148	241	267	41
	1QNE_C_A209	91	218	287	290	181	60	153	243	269	41
	455D_A_C3	101	184	259	310	168	59	151	233	257	41
	1H6F_D_T17	94	220	268	310	156	61	139	206	241	41
	1AZP_B_T105	102	179	260	311	165	62	145	231	252	41
	1DC1_C_T11	91	189	279	316	180	44	139	209	246	41
	1BNA_A_C3	98	183	272	297	180	57	156	225	267	41
	1NJX_B_T25	88	180	289	289	191	48	144	221	259	41
	1G75_B_C15	90	191	266	309	169	57	141	223	257	41
	1NR8_A_T6	85	204	282	300	186	55	141	194	238	41
	1IKK_B_A17	88	200	293	298	185	55	143	199	243	41
	1NK7_C_T12	84	180	288	302	188	50	141	217	252	41
	355D_A_C3	93	195	279	295	174	50	145	228	266	41
	2HDD_C_C18	104	191	268	311	181	52	148	215	253	41
	1A73_E_C7	84	191	289	312	179	49	135	203	241	41
	1NK7_C_A8	87	208	295	295	200	51	139	190	249	41
	1QNE_E_A209	94	212	288	286	174	63	158	250	266	41
	1NK0_B_T23	86	181	292	301	181	47	131	226	253	41
	441D_A_C8	90	161	333	288	213	35	153	209	244	41
	1D02_D_T6	96	200	267	308	172	59	148	219	260	41
	1DPN_A_C3	87	199	263	311	163	64	144	224	261	41
	1T9I_D_C564	118	210	278	285	181	42	127	206	270	41
	1XC9_C_A9	85	191	291	300	187	54	139	214	244	41
	258D_A_A4	111	200	274	283	179	42	139	227	259	41
	476D_A_C3	88	177	271	305	170	58	144	235	262	41
	1JGR_A_C1003	96	191	277	295	181	48	143	236	271	41
	1JTL_A_T8	97	177	288	283	181	56	120	234	253	41
	1EM0_A_A4	87	178	276	305	180	59	142	230	254	41
	1UB8_D_A4	94	213	294	297	184	53	140	192	252	41
	1QN6_D_T225	83	208	285	287	182	60	144	239	265	41
	1U4B_C_C12	87	183	278	315	166	59	143	231	256	41
	428D_B_C15	86	182	275	299	175	63	143	226	256	41
	460D_A_C3	88	194	274	299	178	57	141	225	261	41
	1RH6_D_T24	94	196	264	314	177	54	150	219	264	41
	1DC1_C_T6	85	214	295	300	179	58	140	209	243	41
	1NKE_C_C14	84	185	283	307	172	57	142	239	255	41
	3PVI_C_A7	84	192	282	303	184	68	143	192	231	41
	1DC1_W_T10	95	187	286	302	182	56	139	205	243	41
	1QN4_E_T203	81	214	298	287	203	49	132	215	240	41
	1NK4_C_C10	89	182	292	298	182	57	141	230	254	41
	1UB8_B_A4	95	219	286	303	173	55	144	197	251	41
	1SX5_F_C9	106	197	259	309	175	59	133	212	239	41
	1M6F_A_C1003	88	195	265	312	170	55	146	223	261	41
	1JFT_B_T709	100	209	285	296	194	58	147	194	263	41
	1NKC_B_C12	90	184	287	290	189	49	146	222	266	41
	1L4J_B_T15	96	178	276	301	181	54	136	238	267	41
	477D_B_C15	83	174	277	303	168	62	140	238	255	41
	443D_B_C15	84	190	265	301	168	58	155	224	262	41
	1QN9_F_T225	94	209	287	292	181	49	146	237	265	41
	1NKE_C_G8	86	207	297	293	198	51	139	189	249	41
	360D_A_C3	87	185	278	302	180	58	140	226	259	41
	1TDZ_B_C11	85	200	277	313	177	56	141	208	248	41
	1QN8_F_T225	90	215	282	295	174	54	145	239	259	41
	1XYI_B_T105	97	178	264	303	177	58	143	232	261	41
	423D_A_C9	86	194	276	303	178	57	140	218	252	41
	1HLV_B_C15	115	201	253	317	170	51	146	226	263	41
	1UB8_F_A4	97	212	290	303	178	53	144	196	252	41
	1QN5_F_C219	85	240	273	310	171	52	129	211	241	41
	1NK0_B_A25	90	181	290	293	190	48	144	224	262	41
	1QNA_F_A225	91	212	282	290	179	63	143	249	264	41
	1EHV_A_C15	97	185	259	302	166	60	140	239	265	41
	428D_A_C3	88	196	274	305	174	48	142	222	264	41
	1NK9_C_T12	84	173	289	309	180	51	139	225	245	41
	1B97_D_T6	82	211	297	299	195	43	142	216	241	41
	9BNA_A_C3	89	195	264	306	172	55	142	223	255	41
	460D_B_C15	86	185	277	297	175	65	144	222	257	41
	1L3T_B_C25	83	189	290	297	190	46	140	215	254	41
	1JGR_B_C2003	79	190	281	296	176	61	143	224	258	41
	1WTV_B_T106	95	185	266	313	172	55	145	223	254	41
	1EON_D_A3	93	175	284	301	164	64	133	242	242	41
	1G75_A_C3	88	189	271	311	171	53	144	228	260	41
	1QN4_F_T225	87	212	280	293	179	54	145	238	265	41
	1QNB_C_T203	85	216	291	290	192	50	132	217	239	41
	1WTQ_C_T113	89	218	263	306	181	53	138	244	258	41
	1DSZ_D_C1543	88	176	275	303	172	68	137	216	242	41
	244D_I_G82	87	195	287	286	203	50	146	183	246	41
	245D_A_T4	88	191	283	287	178	52	141	231	275	41
	1NKE_B_A25	90	182	296	290	191	50	143	220	259	41
	1NH2_F_T7	96	204	276	303	180	47	146	253	259	41
	1NJW_B_C20	89	181	282	298	178	57	140	224	252	41
	1VE8_B_C3	92	186	266	305	170	60	141	221	257	41
	1WTE_X_C7	78	196	287	287	202	57	148	191	236	41
	2BDP_T_T33	88	178	283	303	188	46	141	225	261	41
	1D8X_B_A15	96	196	280	310	169	60	145	212	242	41
	1NK9_C_T9	84	195	278	301	176	60	143	217	252	41
	1QNB_F_T225	87	210	280	295	176	54	142	238	261	41
	1J8L_B_C15	91	184	267	308	172	59	143	225	263	41
	1VZK_A_C3	87	184	282	300	182	56	140	224	256	41
	1C8C_C_C114	83	198	282	289	192	55	142	254	263	41
	1NK8_B_A25	88	185	290	294	188	48	144	223	262	41
	2BOP_B_C12	71	212	283	299	177	60	143	219	265	41
	1YTF_F_T7	94	207	276	292	174	60	138	241	245	41
	4BDP_P_T22	88	184	285	318	173	41	134	232	254	41
	1B94_D_C9	103	196	269	309	168	51	138	222	254	41
	1MUS_B_T17	111	189	270	286	169	57	148	246	264	41
	3DNB_A_T7	89	195	279	291	183	52	144	229	275	41
	1EYU_D_T10	84	212	283	299	177	60	143	185	235	41
	1QNB_D_C219	86	224	283	299	185	43	141	218	249	41
	1L3S_B_T25	87	178	287	298	184	49	143	230	264	41
	1NK8_C_T5	90	196	279	299	186	54	141	211	261	41
	1QN9_D_T225	91	210	285	289	184	50	152	238	263	41
	1M6F_B_C2015	85	189	273	304	167	64	134	225	257	41
	1TRO_L_C13	74	189	279	302	165	62	123	210	245	41
	453D_B_C15	91	193	256	321	165	51	143	229	263	41
	1MUS_C_G18	84	202	287	311	182	52	151	193	239	41
	352D_F_G52	82	193	285	296	195	56	142	184	245	41
	1QN8_F_C219	82	235	283	304	171	48	130	211	245	41
	1QN4_C_A209	92	220	287	293	173	58	130	243	246	41
	442D_B_C15	78	197	261	295	174	67	147	216	264	41
	1DPN_B_C15	85	185	274	305	171	60	144	218	257	41
	1L3V_C_C6	87	209	294	293	197	51	141	188	250	41
	2BDP_T_A29	90	205	294	287	204	55	140	189	250	41
	1NKC_C_A29	88	208	296	296	190	52	139	193	246	41
	1QNA_D_A225	90	211	281	292	183	61	149	246	266	41
	1EN9_A_C7	85	177	278	299	174	48	144	239	270	41
	1VE8_A_C3	94	183	273	300	182	57	139	225	259	41
	1UB8_C_A4	97	217	285	305	171	54	142	193	247	41
	1QNE_F_T225	87	212	289	286	180	57	138	231	260	41
	1CDW_C_C114	84	187	287	299	188	62	154	206	257	41
	1L3U_B_A25	87	179	294	297	187	47	141	223	261	41
	4BDP_T_T9	90	188	277	291	184	55	144	222	250	41
	1DOU_B_C15	85	189	270	307	169	60	142	225	256	41
	1QN5_D_T225	86	208	289	286	185	54	150	241	265	41
	436D_A_C3	87	193	274	302	179	55	142	224	261	41
	1EYU_C_T10	81	207	280	299	182	56	143	187	233	41
	443D_A_C3	103	214	271	300	177	56	146	203	263	41
	1CDW_C_T111	84	207	283	298	174	54	147	244	265	41
	1FQ2_B_C3	81	189	274	296	176	64	144	222	260	41
	1D8G_A_C7	90	186	273	300	172	53	141	233	270	41
	1D02_C_T6	95	204	267	307	172	57	147	219	259	41
	1QN9_F_C219	86	234	285	299	178	51	126	213	248	41
	477D_A_C3	83	170	275	309	174	58	146	236	260	41
	258D_C_A16	111	191	278	284	185	47	142	230	258	41
	1A73_C_C7	83	197	281	316	175	49	141	207	246	41
	1C8C_B_T105	93	179	271	305	173	59	136	229	251	41
	1HCR_C_T20	80	189	284	294	160	69	144	224	239	41
	1L3U_C_C6	85	207	296	290	200	52	139	190	252	41
	1N1O_B_C115	85	185	275	302	174	58	148	220	257	41
	1JGR_B_C2009	94	184	282	292	174	51	143	240	271	41
	436D_B_C15	86	185	273	306	172	59	145	219	258	41
	1I3T_A_C3	85	182	268	311	167	59	142	220	248	41
	1WTR_C_C114	97	202	281	284	186	59	142	258	263	41
	1DSZ_D_T1532	112	189	279	292	170	54	148	234	273	41
	360D_B_C15	85	190	269	308	167	63	138	226	257	41
	1S2R_A_C3	83	183	269	302	172	64	139	228	262	41
	1FQ2_A_C3	97	191	275	292	175	53	137	232	265	41
	1J59_D_T24	90	207	296	298	174	68	129	211	262	41
	1SUZ_D_T6	89	215	292	285	215	51	149	215	248	41
	1QN5_F_T225	86	210	286	292	180	55	141	236	263	41
	232D_A_G7	83	204	290	298	176	59	140	204	239	41
	3BDP_T_C20	85	201	298	289	203	50	140	199	254	41
	1NK7_B_G28	85	205	287	294	187	52	142	207	246	41
	1L1H_B_T2005	85	181	274	303	176	55	145	225	257	41
	244D_F_G52	85	194	284	290	197	55	140	183	242	41
	1NK0_C_C7	93	180	289	297	188	49	131	227	257	41
	1L3T_C_G6	88	209	293	291	197	54	140	189	247	41
	1YTB_C_A8	93	227	284	294	168	65	140	246	260	41
	1QN4_D_T225	86	209	280	291	178	55	147	241	266	41
	1JUC_A_T5	95	178	272	296	183	55	140	231	269	41
	244D_L_G112	85	199	286	293	198	54	140	183	237	41
	224D_A_T4	97	196	274	285	179	56	140	229	273	41
	1AZP_C_C114	86	202	280	299	195	44	146	256	268	41
	1ENE_A_C7	94	183	272	300	171	50	142	240	272	41
	182D_A_T4	91	194	283	285	176	49	144	232	268	41
	355D_B_C15	82	186	275	298	175	62	141	223	258	41
	453D_A_C3	96	188	261	324	171	41	145	231	267	41
	1FQ2_B_C9	98	189	279	289	168	51	136	234	268	41
	1VZK_B_A17	145	182	271	299	175	43	108	255	249	50
	1MNN_B_A7	137	187	257	310	172	46	125	252	248	50
	1R68_A_A3	131	183	278	281	188	58	122	231	243	50
	1AIS_E_T1429	123	184	259	301	183	45	134	240	240	50
	442D_B_T20	114	179	266	302	177	45	125	239	248	50
	1DSZ_D_T1537	131	165	271	294	188	61	129	239	246	50
	1A73_F_G16	140	184	275	296	185	48	128	236	234	50
	307D_B_T14	121	186	263	299	179	50	121	239	243	50
	1G75_B_A17	144	179	264	300	176	52	114	249	241	50
	1IKK_A_T3	131	175	262	305	183	50	130	252	248	50
	352D_P_G153	143	185	266	286	183	51	118	250	239	50
	1IKK_A_C2	143	183	261	292	184	55	131	247	252	50
	1D45_A_A5	135	161	273	277	193	59	124	254	257	50
	1FD5_A_A4	132	185	271	298	173	43	117	252	248	50
	1H6F_D_A3	139	174	256	302	176	61	134	249	242	50
	1S2R_A_T8	126	176	261	306	176	59	129	242	245	50
	1NKP_H_G611	141	185	259	306	171	46	120	259	250	50
	1FN1_B_A2004	138	191	273	293	170	46	126	252	259	50
	431D_B_A15	147	173	269	291	186	45	119	249	245	50
	1D56_B_T14	111	181	260	305	173	52	128	245	265	50
	1TDZ_B_T12	141	191	264	301	173	45	120	248	245	50
	1L3L_H_A102	140	179	265	307	177	46	128	253	251	50
	453D_A_T8	118	179	263	317	177	40	134	239	238	50
	442D_A_A6	135	186	268	296	180	51	112	249	238	50
	2CRX_C_T11	136	185	256	293	177	56	134	248	241	50
	1D49_B_A13	143	168	270	304	182	43	113	258	257	50
	9BNA_B_T20	118	178	277	297	188	47	113	237	247	50
	1LLM_B_A25	126	187	262	304	171	46	125	248	246	50
	1IGN_C_A15	117	202	258	286	174	56	115	222	255	50
	1JGR_A_T1007	110	178	274	299	177	50	117	237	245	50
	1T9I_C_A514	128	205	277	281	184	45	122	214	263	50
	453D_B_T19	114	188	259	314	163	47	116	236	234	50
	1SX5_E_A2	139	190	263	301	167	50	117	269	257	50
	1PJI_D_T4	132	183	256	304	183	33	115	251	247	50
	1FDG_A_A4	118	187	269	327	167	29	116	250	239	50
	1TDZ_C_G19	108	183	265	306	171	52	127	237	241	50
	2BOP_B_G14	111	175	261	304	181	54	124	229	239	50
	1LLM_B_C24	108	191	261	299	179	50	126	224	248	50
	1ENN_B_A13	142	170	272	293	187	47	122	260	248	50
	1LLM_A_A5	116	187	263	314	164	40	123	244	242	50
	1JX4_P_C11	111	180	261	314	181	30	120	238	238	50
	476D_B_T19	125	182	265	296	178	54	123	242	250	50
	1FQ2_B_T7	120	177	274	299	179	53	124	239	243	50
	1L3L_G_A10	136	188	274	298	180	36	117	244	253	50
	1JTL_B_A26	143	177	267	285	179	63	111	247	239	50
	307D_E_A46	111	181	256	304	168	53	120	238	237	50
	1JTL_B_T27	111	179	274	300	174	55	122	239	246	50
	473D_B_A18	112	192	264	303	168	43	134	242	252	50
	9BNA_A_A5	138	183	265	279	168	63	124	249	245	50
	1LMB_2_G34	125	174	254	324	180	27	103	252	232	50
	463D_B_T19	124	161	278	277	182	72	119	252	240	50
	1IGN_F_G26	144	191	262	295	173	48	116	239	232	50
	1TRO_J_G8	142	196	253	291	185	59	127	243	237	50
	1PUY_B_A11	135	180	264	291	179	60	125	255	246	50
	1RH6_C_G12	141	176	254	296	182	58	128	254	248	50
	1D37_A_A3	128	188	258	294	183	54	124	244	253	50
	1D56_A_A7	133	172	277	303	173	45	114	255	249	50
	307D_C_G25	115	187	273	293	180	51	116	230	244	50
	423D_A_G10	140	181	267	292	185	49	119	252	244	50
	1W0U_D_A5	138	184	251	306	168	50	125	261	242	50
	307D_B_T13	124	182	268	289	176	68	121	243	239	50
	1JB7_G_G4	137	177	277	307	176	45	118	260	252	50
	1T9I_C_A518	129	188	269	297	186	51	130	224	242	50
	1ENN_B_T15	111	168	269	303	188	54	134	237	246	50
	1FN2_B_A2004	139	196	271	303	170	39	124	246	259	50
	423D_A_C6	111	185	275	299	173	46	112	240	245	50
	1EGW_H_A7	134	171	259	316	174	47	121	262	243	50
	1J8L_A_A5	116	180	271	300	176	53	120	238	241	50
	1JX4_T_A7	126	198	247	306	161	44	119	257	240	50
	244D_F_G53	140	184	265	286	187	50	128	242	241	50
	1A1I_C_C56	140	189	272	303	176	42	125	241	247	50
	1A73_E_T2	118	166	271	301	191	48	134	259	250	50
	307D_D_T35	120	172	263	301	173	66	126	233	218	50
	1S2R_B_A17	135	178	268	300	182	46	126	246	247	50
	1EDR_A_T7	112	180	267	302	177	52	122	234	245	50
	1SK5_A_T4	121	169	268	303	177	56	115	253	252	50
	1QNA_E_G211	136	178	264	293	179	55	116	253	240	50
	403D_A_T7	108	190	266	302	175	41	116	228	238	50
	1UE4_A_A6	145	180	272	311	171	43	113	267	259	50
	442D_B_T19	114	186	274	295	175	56	114	237	239	50
	1E3O_B_C205	122	179	259	308	175	46	126	254	251	50
	453D_B_T20	116	191	259	320	166	37	112	234	247	50
	1NKP_H_A606	141	190	265	299	177	41	122	248	253	50
	1S23_A_T7	123	185	273	293	180	54	125	251	251	50
	1RPE_B_G9	134	189	261	280	172	69	132	240	240	50
	360D_B_T20	108	183	264	310	174	47	118	239	240	50
	1NKP_H_G607	122	180	262	315	174	40	119	253	245	50
	244D_A_G3	141	181	261	294	185	49	123	249	235	50
	1EHV_A_T20	120	169	261	308	179	57	135	247	243	50
	1KX5_J_T69	130	182	263	306	173	48	125	251	251	50
	352D_A_G3	141	178	264	294	185	50	120	253	238	50
	1B94_C_A7	138	174	272	300	187	43	115	237	242	50
	196D_A_C3	114	172	265	316	163	55	116	246	255	50
	158D_A_C6	135	178	263	295	180	52	118	243	251	50
	1JX4_T_T6	111	186	269	292	182	47	126	235	257	50
	1JGR_A_A1005	129	173	279	287	185	52	120	245	252	50
	1H6F_C_T13	135	180	275	293	186	45	130	240	250	50
	1KX5_I_A12	138	181	266	309	174	44	121	257	250	50
	196D_B_A17	131	181	273	280	177	60	117	263	261	50
	307D_A_G5	116	167	266	287	193	65	132	245	237	50
	1ORN_C_T20	121	178	258	316	173	43	130	250	252	50
	244D_N_G133	141	179	264	291	188	49	127	248	240	50
	1LMB_2_G37	140	177	258	295	175	55	122	259	245	50
	1VE8_A_G4	139	175	261	309	174	51	127	259	248	50
	1YTB_D_A10	136	196	259	310	163	42	115	246	237	50
	307D_C_A24	114	196	261	305	162	50	115	235	230	50
	1EN3_A_G6	145	190	266	299	176	42	107	239	237	50
	1S2R_B_T19	112	173	266	309	178	53	125	236	241	50
	1LAT_C_T14	120	180	274	287	180	52	118	236	252	50
	352D_H_G74	132	184	263	291	188	32	125	244	246	50
	1D49_A_A3	133	177	274	289	177	59	116	250	236	50
	152D_A_A3	126	183	271	290	183	47	124	221	245	50
	355D_A_T7	113	183	264	306	168	53	114	240	240	50
	1H6F_C_T4	129	175	265	297	190	49	131	238	250	50
	1SGS_A_A9	134	185	259	314	172	40	121	246	244	50
	2HDD_D_T23	126	189	267	316	191	23	126	232	247	50
	1D11_A_T3	116	186	275	279	182	59	131	224	258	50
	2HDD_C_A12	136	184	265	310	169	46	122	256	233	50
	258D_A_G2	133	192	245	293	172	47	128	254	237	50
	307D_A_A7	133	177	264	296	186	56	122	250	242	50
	244D_E_G43	141	183	262	287	189	51	131	240	241	50
	1D38_A_A3	138	197	249	310	169	42	117	233	243	50
	1PUF_E_C27	129	188	261	305	171	45	125	252	251	50
	1E3O_A_A205	115	182	257	317	172	47	136	233	245	50
	1EDR_A_T8	122	169	264	304	184	55	134	245	240	50
	1D23_A_T8	122	176	258	315	171	49	124	246	253	50
	1M6F_B_A2017	138	164	278	285	189	60	112	253	242	50
	453D_A_T7	108	186	262	315	167	44	118	234	239	50
	1PER_B_C14	115	192	272	287	187	66	131	221	233	50
	1B97_C_A2	137	185	263	301	165	45	113	273	255	50
	1QN5_E_G211	148	182	259	290	177	54	121	258	240	50
	307D_F_T55	120	186	270	289	184	55	121	233	247	50
	1JGR_B_A2006	109	170	273	305	175	54	116	241	241	50
	454D_B_A14	136	170	269	300	180	47	118	268	247	50
	352D_L_G113	142	181	268	286	184	60	122	241	251	50
	1S2R_A_A4	139	181	260	301	168	60	118	262	242	50
	1VE8_B_A5	143	175	268	298	184	49	123	250	249	50
	1PUY_A_T3	132	175	263	302	175	51	117	246	248	50
	1EGW_H_T8	121	179	254	316	168	51	134	243	246	50
	1AIS_E_A1427	140	183	246	304	169	50	120	265	242	50
	1B97_D_A7	142	177	270	289	181	57	113	241	235	50
	1IKK_B_T13	140	175	259	296	181	58	129	250	248	50
	1IGN_C_A13	148	177	272	274	188	52	114	265	245	50
	1PUF_D_T10	123	177	258	319	172	49	131	239	240	50
	3HTS_A_G2	144	173	268	299	181	53	114	257	240	50
	244D_C_G23	137	190	267	286	177	46	123	249	241	50
	1GU4_D_C110	137	189	269	309	176	39	124	242	257	50
	352D_J_G93	141	183	265	288	188	47	129	249	246	50
	1FMS_A_A5	124	179	276	300	185	42	123	242	251	50
	1ZF7_B_A17	138	181	274	302	181	40	119	251	247	50
	463D_B_A18	119	168	265	310	183	45	124	241	252	50
	1EHV_A_A18	136	180	259	312	172	48	117	253	237	50
	1PH6_H_G4	132	171	273	315	172	50	128	266	249	50
	1FMS_A_G4	143	172	253	298	173	67	124	262	242	50
	477D_B_T20	128	181	258	311	167	53	114	251	245	50
	1LMB_1_A4	132	175	257	303	181	44	118	247	244	50
	1MNN_C_T3	136	173	266	301	186	54	133	243	250	50
	352D_N_G134	124	174	264	295	190	47	136	244	241	50
	1KX5_I_T69	130	188	257	310	171	44	123	251	251	50
	1KBU_C_G9	118	186	248	310	163	57	135	239	238	50
	1E3O_B_C209	129	187	273	298	172	50	122	256	254	50
	352D_C_G24	122	189	250	283	190	52	130	247	249	50
	1JTL_A_A6	134	177	251	314	167	55	119	261	239	50
	1MUS_B_T5	130	180	253	280	189	58	131	245	232	50
	1B97_C_A7	140	176	269	301	179	45	122	240	242	50
	443D_B_A18	138	192	258	290	179	50	112	253	239	50
	482D_A_A3	123	189	270	291	180	59	125	225	248	50
	244D_L_G113	140	185	265	286	191	53	130	237	243	50
	1FQ2_A_T8	114	166	270	304	185	54	130	238	247	50
	423D_B_C14	124	200	247	305	163	48	118	249	239	50
	1QNA_C_G212	118	190	264	305	163	45	125	242	257	50
	2PVI_C_G11	148	182	262	292	190	42	124	233	237	50
	1EGW_G_A10	135	172	263	297	183	59	131	249	250	50
	1M6F_B_T2020	116	183	274	305	174	46	113	244	241	50
	244D_P_G153	142	188	263	285	179	48	121	249	237	50
	1D49_B_T18	141	171	270	292	186	64	138	234	241	50
	423D_A_C2	139	193	263	307	173	35	120	254	250	50
	307D_B_T15	121	171	269	303	185	50	133	243	239	50
	1DFM_C_A7	134	177	265	306	175	46	129	258	247	50
	1SGS_A_T10	121	179	255	317	172	46	126	244	245	50
	151D_A_A3	130	187	267	289	178	52	122	224	246	50
	1TDZ_C_A24	113	179	269	292	173	60	117	244	241	50
	476D_A_C9	119	187	268	299	181	45	127	243	259	50
	1TRO_J_T14	136	187	269	285	186	52	127	244	253	50
	1EN8_A_G6	130	169	271	296	171	65	126	255	230	50
	1PER_B_A2	129	190	257	296	168	58	140	240	236	50
	1J8L_B_A17	143	179	265	303	173	49	113	253	241	50
	1PUF_E_A32	136	182	261	303	176	48	117	255	246	50
	386D_A_T3	132	180	269	295	185	50	127	246	251	50
	1TRO_J_G2	134	184	273	286	176	47	130	244	255	50
	1JX4_T_C10	138	179	250	305	178	49	130	257	234	50
	158D_B_G15	133	176	258	300	185	52	124	244	233	50
	2NLL_C_G515	135	187	261	294	180	48	117	239	239	50
	1PUF_E_T33	117	171	262	310	179	50	127	246	236	50
	1M6F_B_T2019	111	179	265	307	173	52	116	239	244	50
	1P4Y_A_G4	141	195	250	309	165	39	122	258	241	50
	1L3L_H_T103	128	190	251	308	171	41	132	251	237	50
	1CL8_B_C4	137	172	265	302	182	53	135	250	241	50
	307D_D_T38	120	193	266	303	169	45	113	234	245	50
	1WTV_C_T114	143	173	279	292	190	37	116	260	254	50
	1HLV_B_C2	136	183	272	298	187	41	125	249	256	50
	1E3O_B_T204	140	192	266	302	178	35	122	251	254	50
	258D_B_G8	122	179	253	300	172	47	128	248	243	50
	1MF5_A_G5	137	182	267	300	166	53	115	257	249	50
	1SX5_C_A2	143	187	261	301	171	50	121	263	250	50
	1NKP_G_G311	135	182	267	311	173	44	120	257	242	50
	1D49_A_T4	116	192	253	319	172	41	116	236	238	50
	1PH6_G_G4	136	179	273	313	169	45	126	260	255	50
	360D_A_A5	132	171	276	287	184	54	120	255	247	50
	1A2E_A_T7	138	177	262	299	182	51	127	250	246	50
	1L3L_G_A2	137	178	268	305	179	47	122	251	248	50
	1M6F_A_T1008	115	184	255	323	164	40	114	242	244	50
	456D_A_C8	118	175	265	307	175	54	129	243	243	50
	1EDR_B_T19	110	182	269	306	173	51	129	229	245	50
	1J59_C_A2	123	172	270	302	188	48	126	241	251	50
	1TRO_J_G16	112	171	258	299	190	55	129	228	238	50
	476D_A_T7	124	184	265	307	178	41	125	244	252	50
	1KX5_J_A-13	133	183	266	308	177	48	123	247	246	50
	1DSZ_D_C1536	124	175	263	298	189	56	131	233	239	50
	1T9I_C_G519	130	178	265	310	182	46	130	242	243	50
	1G75_A_G4	144	180	249	308	167	56	130	260	244	50
	456D_B_T19	108	180	270	302	176	56	128	229	238	50
	1DSZ_D_C1535	115	181	251	302	175	48	124	246	233	50
	352D_C_G23	144	188	262	290	180	45	122	253	247	50
	432D_A_T8	102	181	276	289	174	55	112	235	247	50
	1LAT_D_T13	133	175	255	279	174	77	124	251	236	50
	476D_A_T8	125	179	262	315	175	38	119	252	243	50
	355D_A_A5	133	182	269	296	187	46	128	241	251	50
	1L3L_H_T111	117	162	262	318	182	52	134	254	239	50
	1D23_A_A7	139	183	263	297	172	59	122	248	246	50
	1FDG_B_T9	130	163	285	278	199	57	137	244	247	50
	431D_A_T8	121	175	268	292	187	45	124	249	246	50
	1SUZ_D_A2	146	183	263	295	169	57	118	275	253	50
	1JK2_C_C57	118	186	262	309	176	37	126	245	252	50
	1VZK_A_A5	130	185	265	301	173	51	112	246	248	50
	1FQ2_A_T7	108	178	275	295	175	55	114	237	238	50
	1V3P_A_A6	148	171	269	305	170	58	112	277	249	50
	244D_A_G4	123	180	266	290	186	46	134	235	239	50
	1PUY_B_A12	125	189	272	290	177	47	128	246	253	50
	1D2I_D_A29	139	185	271	291	179	45	111	254	251	50
	1PUY_A_T4	117	171	266	308	173	61	131	248	248	50
	453D_B_A18	122	185	261	313	166	48	114	245	236	50
	443D_A_T8	111	193	265	299	176	45	133	244	254	50
	1ZF2_A_G5	144	173	267	294	185	56	133	261	242	50
	476D_A_A6	132	171	271	308	178	51	124	249	244	50
	1JGR_A_T1008	117	167	270	303	185	52	130	245	250	50
	423D_A_G7	112	177	268	305	176	45	116	245	243	50
	1L3L_G_T11	117	166	257	321	177	51	133	253	238	50
	1PUF_E_A30	144	192	270	299	169	46	118	267	261	50
	1BNA_A_T7	99	174	274	301	173	64	109	233	234	50
	355D_B_A18	113	166	269	311	178	52	128	248	244	50
	431D_A_A5	140	175	270	296	179	47	126	253	248	50
	1QNA_C_G211	143	186	255	295	174	52	118	253	242	50
	1EGW_E_A7	136	170	267	308	180	42	113	265	244	50
	1M6F_A_A1005	136	172	271	292	189	49	122	254	253	50
	1NKP_F_A109	142	184	263	312	176	39	118	242	240	50
	454D_A_A6	142	181	271	293	175	42	124	267	257	50
	403D_A_T9	129	184	279	278	176	57	137	253	257	50
	1D56_A_T8	114	168	270	302	174	59	124	249	247	50
	1MJ2_G_A9	143	179	281	295	179	45	130	255	253	50
	1C8C_C_G111	151	175	262	299	176	54	121	270	244	50
	1J59_C_A1	132	167	270	308	180	46	123	262	241	50
	236D_A_A3	112	177	272	293	197	54	132	232	262	50
	1O0K_D_G1021	138	186	265	295	182	45	128	238	240	50
	1SGS_A_C3	114	175	264	311	179	50	131	242	252	50
	1EYU_C_C5	116	176	252	299	196	39	122	247	219	50
	1AIS_E_T1420	118	216	272	303	190	41	131	237	243	50
	1I3T_B_A17	145	182	264	297	172	55	116	251	240	50
	443D_B_A17	128	184	268	288	180	64	138	243	253	50
	1D56_A_T4	109	180	253	306	171	51	127	247	246	50
	1D2I_C_A7	127	176	266	306	172	49	124	253	241	50
	1B97_D_A2	145	186	259	302	163	42	113	279	258	50
	1IKK_B_T14	129	186	265	294	171	59	114	248	248	50
	1GU4_C_C9	112	184	261	296	191	47	134	230	249	50
	1FMS_B_A18	119	168	276	304	179	55	122	245	235	50
	1G75_A_A5	130	180	265	298	182	49	120	244	244	50
	1KX5_J_T-9	134	194	261	309	169	39	122	252	252	50
	1T9I_C_G515	122	181	269	303	175	45	124	263	262	50
	1D56_A_G2	138	169	263	296	170	53	128	262	249	50
	1KBU_C_T10	135	181	265	288	178	59	120	238	229	50
	1D2I_C_T6	138	197	289	291	185	44	127	212	253	50
	1PUF_D_G18	123	193	269	315	176	42	133	217	238	50
	1W0U_D_A11	136	182	257	301	172	50	127	256	244	50
	1QN3_E_G212	114	190	264	291	174	53	134	236	255	50
	1EN3_A_A4	113	176	262	305	169	50	126	257	253	50
	1T9I_D_A554	114	173	256	312	178	52	135	244	240	50
	352D_F_G53	142	184	264	290	183	50	124	245	243	50
	352D_P_G154	118	183	263	283	194	45	129	239	254	50
	244D_D_G33	143	185	256	290	185	53	128	247	243	50
	1LMB_1_A2	119	166	269	309	175	53	120	257	242	50
	1IGN_C_A7	139	177	279	293	182	54	120	240	239	50
	360D_B_A17	142	164	275	291	186	55	128	261	251	50
	456D_A_T7	108	182	269	306	175	50	118	232	243	50
	1TRO_L_G16	110	189	265	291	177	52	128	221	246	50
	1MNN_C_T4	133	171	265	304	185	50	126	250	243	50
	1MUS_C_A16	119	165	283	289	179	59	140	236	249	50
	1D2I_D_A23	128	171	270	305	180	46	129	257	246	50
	1L3L_H_A110	138	191	270	300	180	34	117	245	254	50
	431D_B_T17	116	170	265	305	183	55	136	238	252	50
	1R2Z_B_C7	138	192	263	303	171	43	121	246	255	50
	1E3O_A_C204	132	172	256	314	181	40	115	254	233	50
	1KBU_C_A11	120	189	271	294	176	50	127	229	232	50
	1JK1_C_C56	140	195	274	302	172	40	119	239	244	50
	1J8L_A_A4	143	178	256	311	166	55	116	261	238	50
	1ZF5_A_G6	142	192	272	304	174	38	119	239	250	50
	1LAT_C_T11	111	185	267	296	180	54	131	221	239	50
	1DOU_A_A6	132	178	260	314	173	44	126	254	246	50
	1H6F_D_A10	145	178	267	302	175	47	123	263	250	50
	1ZEY_A_C3	127	188	262	300	205	31	115	230	229	50
	1M6F_A_T1007	109	181	268	294	171	64	115	238	242	50
	352D_D_G33	139	179	260	290	189	53	129	254	245	50
	1DFM_C_T6	142	201	289	292	185	38	134	208	258	50
	1PUY_B_T4	130	172	267	300	183	47	121	251	250	50
	1KX3_J_C-61	136	200	246	305	169	41	142	250	281	54
	1HLV_B_A19	139	182	263	305	179	44	134	246	247	54
	1KX3_I_T-53	139	151	271	299	225	41	142	256	261	54
	1RPE_A_A23	133	172	252	292	185	68	136	255	247	54
	1NKP_F_C117	127	197	261	302	175	37	127	249	254	54
	1MNN_C_C12	137	183	250	329	160	41	138	262	256	54
	1S32_J_A231	139	171	257	303	204	45	143	244	291	54
	1A1K_B_G2	142	190	260	302	170	39	139	266	277	54
	1PJJ_D_T9	123	193	260	303	174	40	134	246	259	54
	1XO0_D_T7	136	183	262	299	183	48	138	240	256	54
	1C8C_B_C106	136	199	272	285	168	44	132	251	259	54
	3CRX_F_A20	140	180	257	306	181	43	143	265	285	54
	1KX5_J_C56	143	221	267	299	164	39	139	208	255	54
	1KX3_I_A9	131	183	263	300	179	47	130	260	259	54
	1KX5_I_C-30	135	181	265	302	184	42	143	267	270	54
	1EGW_E_G4	131	176	255	310	189	44	135	242	245	54
	276D_A_T4	123	200	269	286	177	47	137	251	271	54
	1KCI_A_A1004	141	177	272	283	176	59	134	267	267	54
	1KX3_J_T-38	139	166	264	312	186	49	138	259	243	54
	1P3I_I_G81	140	184	250	298	184	47	138	261	267	54
	465D_A_A1004	143	176	268	292	179	50	140	257	269	54
	1NKP_G_A303	142	183	261	292	186	49	137	249	253	54
	1O0K_B_G1010	132	186	248	300	180	41	138	245	252	54
	1S32_J_A157	133	174	267	315	187	34	136	255	256	54
	1KX5_J_G-59	141	189	264	290	181	49	140	249	268	54
	1NKP_J_C808	133	199	240	303	177	42	135	241	255	54
	1KX3_I_A22	140	182	256	308	184	39	140	247	254	54
	1EGW_H_A10	130	176	258	300	184	54	132	247	249	54
	442D_B_A17	143	189	257	303	181	41	135	255	258	54
	1KX3_I_A-22	143	172	269	298	190	44	138	265	276	54
	1NJX_C_C10	138	177	260	306	187	48	139	250	255	54
	1NNJ_E_C23	119	184	248	308	174	42	125	249	256	54
	1JX4_T_G8	119	179	242	321	178	39	131	240	244	54
	1L3S_B_G23	138	183	257	303	184	45	137	249	255	54
	1P54_A_A3	144	174	256	308	174	49	131	268	255	54
	1HLV_B_T4	128	191	247	309	171	48	137	241	248	54
	1D2I_C_T12	143	180	267	288	196	47	137	235	254	54
	1P3I_J_G177	138	184	251	307	180	41	136	251	251	54
	1KX5_I_T-9	132	187	258	312	174	38	129	257	268	54
	1SK5_A_A8	141	172	266	299	186	54	138	242	250	54
	1FIU_I_G8	135	189	269	293	179	45	134	251	259	54
	1RUN_F_T3	130	177	252	315	177	42	134	234	242	54
	1KX3_I_T-8	139	190	242	307	164	50	144	271	269	54
	1NKP_J_G811	139	181	269	312	179	32	119	258	252	54
	428D_B_T19	134	181	257	309	181	45	136	246	252	54
	1KX3_J_C-49	137	180	264	294	195	43	141	258	296	54
	1PJI_D_T2	139	185	265	305	181	41	135	241	255	54
	1KX3_J_G-6	141	183	269	306	175	45	144	261	271	54
	215D_A_A4	139	187	265	278	179	57	134	257	256	54
	443D_B_G22	138	174	253	299	171	50	145	266	260	54
	1NH2_F_A10	135	187	268	301	173	47	133	249	254	54
	1T9I_D_T569	138	181	263	314	181	43	129	239	241	54
	1P3I_J_T169	137	164	271	302	204	42	140	267	251	54
	1HWT_E_T7	125	167	257	325	177	43	139	254	249	54
	2BOP_B_T15	124	184	271	307	173	40	141	239	261	54
	1ENE_A_C5	137	165	253	299	179	67	142	253	248	54
	1G2F_B_T26	137	179	251	297	195	41	144	248	264	54
	1VZK_B_G16	139	161	261	314	188	50	145	256	255	54
	2HAP_A_C13	142	160	248	311	194	48	149	267	258	54
	1P3I_I_T86	130	189	256	306	172	42	145	263	266	54
	1DOU_A_T7	126	189	247	317	165	45	127	246	249	54
	1ZFF_A_T6	143	157	274	292	214	49	140	249	256	54
	1A73_C_T2	140	174	262	303	183	51	139	262	259	54
	1FIU_I_C6	128	149	282	286	226	56	140	232	269	54
	1S32_J_T167	142	165	268	296	206	35	137	274	271	54
	1KX3_J_G20	140	180	238	302	184	49	143	249	242	54
	1M19_J_T286	137	161	268	301	210	44	143	245	257	54
	1KX5_I_T-12	137	188	243	311	170	45	139	254	255	54
	1P3L_I_A85	138	184	254	322	171	36	130	254	258	54
	1SXQ_E_A16	133	181	243	320	168	44	136	257	252	54
	1AAY_B_G6	131	190	263	293	180	52	138	235	242	54
	1W0U_C_T9	132	173	255	308	180	55	141	245	247	54
	1UB8_B_C2	130	208	277	292	179	48	143	253	282	54
	1T9I_D_C556	133	189	263	304	182	33	128	252	256	54
	1SXQ_F_T21	131	172	255	318	182	41	133	252	251	54
	1MJQ_E_A9	139	184	278	303	177	38	136	245	256	54
	1TEZ_L_G10	140	190	265	295	175	48	141	247	261	54
	1M19_I_C13	143	180	263	286	194	47	142	260	284	54
	1S32_I_C101	139	185	265	298	179	48	142	247	266	54
	1KX3_I_C28	139	192	264	293	173	51	140	248	261	54
	1SUZ_D_A3	118	181	258	309	166	52	148	253	258	54
	3CRX_D_A30	140	189	243	304	174	47	143	243	251	54
	2HAP_B_T12	130	158	245	317	186	53	149	275	271	54
	1P3I_I_T123	137	170	274	287	210	37	142	268	289	54
	355D_A_C9	138	204	264	300	163	40	143	248	276	54
	1A1I_B_G7	139	184	255	297	187	39	135	250	252	54
	3CRX_D_A26	143	190	265	310	185	23	145	253	275	54
	1P3I_J_T220	138	172	262	313	191	39	140	254	255	54
	1KX5_J_G49	130	184	255	306	178	44	134	252	260	54
	1G9Z_E_G608	137	182	252	301	185	48	147	244	255	54
	2HAP_B_C2	142	170	269	306	194	43	135	268	266	54
	3CRX_E_A22	139	173	262	301	189	46	139	253	260	54
	428D_A_T7	130	189	244	319	164	41	127	253	246	54
	3CRX_D_A19	140	189	267	293	191	44	140	233	264	54
	453D_B_C21	112	195	269	308	168	38	142	247	271	54
	3CRX_F_A26	143	190	265	310	185	23	145	253	275	54
	1S32_J_G209	131	176	247	317	179	37	135	264	257	54
	1KX5_I_A-39	140	176	262	296	194	45	135	249	256	54
	1T9I_C_T521	129	184	247	312	172	48	133	243	249	54
	2HAP_B_C18	143	196	255	319	169	37	142	254	277	54
	1B97_C_A3	113	172	271	312	173	41	151	255	261	54
	1G2F_E_T72	128	178	250	312	179	48	133	249	244	54
	2CRX_D_A12	135	199	268	297	166	54	139	228	249	54
	1ENN_A_T7	129	188	274	292	175	49	140	249	275	54
	1M19_J_T210	131	194	239	326	162	37	135	248	255	54
	1KX5_J_A-67	142	185	262	303	181	38	129	244	257	54
	1ZF3_A_A4	132	177	286	300	172	44	127	259	265	54
	1S32_I_G63	137	167	259	311	198	39	140	251	253	54
	1DPN_B_G16	144	162	263	304	191	50	143	257	252	54
	1S32_I_T91	133	189	254	307	176	39	137	259	268	54
	1S32_J_A188	140	187	256	304	175	43	138	262	257	54
	1KX3_I_T50	135	176	262	300	202	35	139	262	274	54
	1G9Z_E_C606	136	174	276	300	197	32	135	249	261	54
	1KX5_I_T33	141	183	274	297	189	41	141	250	276	54
	1HWT_A_T10	144	194	266	312	188	26	140	257	286	54
	1H6F_C_G20	128	176	259	303	169	52	148	273	265	54
	1D56_B_A15	128	177	266	305	177	42	141	265	267	54
	1ZFB_A_G3	138	185	249	311	185	34	140	250	264	54
	1A73_C_C9	132	182	270	291	204	43	134	229	240	54
	1L3T_C_A9	136	186	268	305	186	34	132	245	260	54
	1W0U_C_T10	141	179	257	289	207	50	147	247	281	54
	1M19_I_T105	134	194	246	312	164	46	134	255	254	54
	2CRX_D_C9	142	184	268	298	186	44	140	248	265	54
	1G2F_B_C29	142	180	266	297	192	44	140	245	259	54
	1JK1_B_G2	138	189	255	310	164	42	137	268	275	54
	473D_A_A4	142	185	265	298	172	48	139	259	262	54
	1NK8_C_A10	138	174	264	311	180	46	133	254	250	54
	1P3L_I_T128	137	170	252	318	176	52	136	263	242	54
	244D_L_G114	130	187	259	287	184	45	137	243	251	54
	1KX3_J_G-59	144	188	252	303	173	45	141	264	265	54
	1S32_I_A41	141	169	282	287	205	38	139	249	264	54
	1L3L_G_G9	137	183	234	320	167	47	136	254	244	54
	1NJX_B_A21	137	182	264	307	184	40	137	248	263	54
	1P3L_J_T167	142	176	255	294	192	44	137	267	284	54
	1PJI_E_C23	119	186	246	309	172	43	126	247	255	54
	1MJQ_F_A5	135	185	254	311	179	34	139	257	264	54
	1PER_A_T12	136	183	253	291	169	60	143	262	254	54
	2CRX_C_C22	136	195	253	295	172	49	139	249	266	54
	1P3L_J_A165	143	186	246	309	177	43	135	241	244	54
	1PJI_E_G17	143	175	263	302	191	43	137	256	259	54
	1WD0_C_C112	134	194	253	310	173	36	131	254	259	54
	1S32_J_A241	141	172	270	293	202	43	140	245	262	54
	1G2F_D_A58	136	190	254	315	164	46	125	247	245	54
	1A1H_C_T53	135	192	259	310	167	40	138	252	262	54
	1P3L_I_A56	142	186	241	314	169	48	141	250	247	54
	1QN4_E_G212	142	193	250	294	167	51	145	253	251	54
	4BDP_P_C23	134	192	252	301	171	50	136	254	260	54
	1P3I_I_T37	140	179	266	298	191	45	139	241	242	54
	1D56_B_G12	143	166	258	302	196	49	134	257	261	54
	460D_A_G4	141	171	253	305	181	54	138	261	252	54
	1M19_I_A82	134	185	260	303	178	41	137	259	260	54
	1KX3_I_T55	136	179	256	310	180	47	140	235	242	54
	403D_B_T21	114	198	263	296	160	52	145	242	258	54
	1GU4_C_A2	137	195	265	300	174	40	140	236	257	54
	1P3I_I_T112	142	166	281	284	213	41	141	241	263	54
	1HWT_E_C4	140	173	246	310	176	56	141	265	256	54
	1M5R_F_T19	139	184	257	308	174	39	140	264	266	54
	1L3L_F_A108	141	181	262	305	174	50	136	264	262	54
	1L3L_E_T11	140	170	265	315	179	50	138	253	243	54
	1TRO_J_T17	129	190	259	288	187	54	138	238	247	54
	1KX5_I_A10	136	191	245	314	169	33	127	265	251	54
	1KX5_J_T18	131	197	253	304	167	42	147	251	281	54
	1KX5_I_T-54	134	168	257	312	196	37	142	260	254	54
	1ZF0_A_A6	142	189	269	292	177	46	139	253	267	54
	1P3I_I_G131	143	180	265	308	173	44	143	265	276	54
	1P3I_I_C129	141	186	256	292	184	47	141	246	259	54
	1G9Z_C_C510	139	200	257	285	178	51	144	255	269	54
	1LAT_D_C15	130	194	258	311	176	25	149	261	277	54
	1G9Z_D_T520	137	170	268	303	202	34	133	245	250	54
	1KX5_J_T70	125	191	261	297	168	50	136	251	258	54
	1P3L_J_G214	136	184	270	302	183	40	140	259	268	54
	2HDD_D_C24	126	179	270	313	190	33	129	247	245	54
	1D02_D_C3	141	177	251	304	191	50	145	242	247	54
	3CRX_E_T17	141	198	252	298	168	51	140	262	255	54
	1NKP_J_T805	140	183	248	306	180	47	143	260	268	54
	1KX5_J_T0	131	191	249	314	168	40	132	247	251	54
	2BOP_B_G7	143	170	252	311	183	49	133	266	252	54
	1M6F_A_C1009	114	200	261	310	160	46	145	244	269	54
	1S32_J_A165	139	180	253	303	189	43	138	238	251	54
	1KX3_J_G29	140	164	270	297	210	41	140	252	267	54
	1P3I_I_A95	141	180	262	294	191	44	144	248	266	54
	1EGW_G_G4	134	165	264	314	194	44	143	250	248	54
	1SXQ_C_A3	136	180	249	315	174	44	133	251	249	54
	1W0U_C_T4	141	181	252	300	194	48	142	250	272	54
	1T9I_D_T570	129	179	258	306	182	46	130	241	246	54
	403D_A_T8	116	184	246	316	166	50	129	238	253	54
	1P3I_J_A219	131	177	259	304	192	40	138	246	254	54
	152D_A_T4	124	191	270	296	166	44	135	245	281	54
	1N1O_A_G4	141	181	248	304	174	50	134	263	248	54
	1PJJ_E_A24	125	186	252	312	169	44	135	257	255	54
	1P3I_I_A30	137	178	247	306	181	47	142	249	244	54
	1S32_I_A95	139	189	245	299	185	42	143	248	268	54
	1M19_I_C49	131	187	247	315	172	42	137	252	257	54
	1S32_J_G217	140	191	260	305	168	42	142	259	269	54
	463D_B_G16	142	184	248	307	186	38	143	256	261	54
	3CRX_E_G28	140	169	271	294	198	43	142	251	256	54
	1IGN_E_C9	135	210	257	280	172	49	144	241	284	54
	1NJW_C_G9	137	185	244	297	186	49	140	252	253	54
	1LAT_D_A5	132	177	282	283	169	64	133	267	261	54
	1S32_J_G271	143	194	247	287	182	46	146	261	283	54
	1J59_F_T-2	128	202	270	301	185	27	152	253	284	54
	1FQ2_A_C9	130	198	274	291	164	45	134	247	267	54
	1L3L_H_A108	139	183	263	308	168	51	135	262	258	54
	1S32_J_T252	139	194	268	283	186	48	144	247	263	54
	1EMH_B_C8	131	176	256	308	189	43	139	246	251	54
	1NK0_B_G21	138	184	244	307	177	49	140	248	249	54
	1S32_J_A219	132	179	263	309	189	33	135	249	256	54
	1G2F_B_A25	138	174	262	300	187	52	137	244	248	54
	1A2E_B_G13	140	188	260	292	175	56	138	250	256	54
	1S2R_B_T21	129	204	276	288	166	47	135	247	278	54
	1PUF_D_A6	135	190	258	298	174	47	141	255	263	54
	1M19_J_C156	137	191	243	308	179	35	131	259	257	54
	1PJI_D_T9	127	194	259	301	174	42	139	247	263	54
	1PJJ_D_T2	141	185	265	303	183	42	136	244	257	54
	1NKC_C_C30	139	187	251	299	186	46	140	246	259	54
	482D_A_T4	125	201	266	289	167	50	143	248	269	54
	1L3L_G_G14	137	187	247	319	161	43	123	261	248	54
	1D02_D_G8	142	182	264	295	188	41	143	246	256	54
	1XO0_D_G28	137	182	258	307	179	41	142	251	258	54
	1SXQ_E_A15	141	177	255	317	170	43	133	267	257	54
	1P3I_I_A83	133	176	263	312	187	30	137	263	269	54
	1P3I_J_T263	140	163	265	308	192	47	148	253	257	54
	352D_E_G44	128	183	261	297	187	53	142	236	252	54
	1SXQ_D_G7	138	190	277	296	194	38	138	219	252	54
	1PUF_E_T26	140	193	264	296	184	42	129	234	252	54
	1KX5_I_A-1	140	194	255	303	174	42	132	244	248	54
	1P3L_I_A4	144	171	256	309	186	44	140	264	259	54
	3CRX_D_A16	141	186	256	317	177	33	142	248	264	54
	1NKP_J_G804	139	180	261	298	190	47	140	245	260	54
	1NKC_B_G4	142	176	260	297	188	50	139	249	253	54
	1HLV_B_T8	137	191	263	300	174	45	143	257	277	54
	1M19_J_A219	137	186	264	305	179	38	127	255	255	54
	1L1Z_C_C15	139	178	259	299	192	36	130	260	254	54
	2CRX_D_G10	140	185	251	306	165	50	140	265	262	54
	1HLV_C_C5	136	207	253	300	168	34	140	246	278	54
	1L3L_F_C117	126	181	245	314	175	46	136	251	236	54
	2NLL_C_T516	117	198	269	294	181	39	142	239	290	54
	1A1I_B_G4	139	197	278	292	178	37	136	230	266	54
	1M19_I_C9	132	202	257	311	168	31	139	251	276	54
	2HDD_D_A33	142	185	242	310	162	45	138	273	254	54
	1KX5_I_T-42	143	177	250	325	168	41	138	260	233	54
	1MNN_C_G10	133	184	268	305	183	33	133	240	255	54
	1IMR_A_A4	135	190	271	288	170	51	140	254	274	54
	1NK7_C_G13	141	187	262	301	175	48	140	252	260	54
	1L3V_B_T24	134	171	261	313	187	42	137	254	248	54
	1CDW_B_T2	141	208	257	298	151	60	124	248	244	54
	1KX5_J_A51	134	182	243	321	176	38	140	252	260	54
	1IKK_B_T15	114	183	274	300	171	45	141	248	273	54
	1KX3_J_T-26	138	197	267	293	174	46	144	240	276	54
	1L3U_C_G7	139	173	264	308	192	40	137	252	255	54
	352D_B_G13	137	190	262	286	180	38	137	254	256	54
	1P3L_I_A141	136	183	258	306	187	38	135	244	253	54
	352D_L_G114	122	182	262	293	183	48	134	251	254	54
	3HTS_A_T3	114	187	259	313	170	41	141	240	260	54
	1P3I_J_G281	136	168	277	299	210	33	139	246	262	54
	1KX5_I_T20	133	177	260	307	185	34	133	269	256	54
	1DSZ_C_A1501	140	182	268	289	172	55	138	267	259	54
	1KX5_I_T31	134	184	242	310	179	43	135	261	259	54
	1NKC_B_A8	138	179	241	311	177	45	136	261	252	54
	1W0U_D_C12	127	174	252	309	191	48	143	244	241	54
	1NK0_C_T8	131	188	251	303	176	44	137	257	253	54
	1DOU_A_C9	138	205	265	300	164	40	143	242	277	54
	1L1Z_B_G10	142	193	247	293	178	51	143	240	251	54
	1M19_I_T91	133	192	255	308	177	34	135	262	274	54
	1TRO_K_T10	114	203	257	275	178	60	150	249	269	54
	1RUN_E_G18	137	194	263	281	183	43	151	250	289	54
	1GU4_D_A112	131	186	263	311	170	44	134	248	251	54
	1KX3_I_T-36	141	181	265	302	185	44	140	251	250	54
	1M19_J_G205	135	184	267	309	176	43	142	249	271	54
	1ZF5_A_C5	137	175	244	313	182	51	142	254	239	54
	1P3L_I_T64	135	178	267	298	195	41	138	249	268	54
	1P3L_I_G97	141	189	259	304	169	45	139	261	267	54
	1KX5_J_T-66	129	186	242	321	167	35	127	257	247	54
	1S32_I_A73	136	173	261	312	185	39	135	260	253	54
	1P3L_J_G192	140	186	270	293	182	47	147	245	261	54
	2HDD_D_A40	141	195	263	305	176	37	145	244	263	54
	1M19_J_A285	138	179	252	309	180	51	137	240	245	54
	1KX5_I_A-55	135	175	272	306	190	35	134	248	260	54
	3CRX_C_T11	139	183	254	298	185	46	139	251	247	54
	1M19_J_C212	130	189	243	320	162	43	147	268	272	54
	3CRX_F_A12	140	185	276	292	187	46	140	233	256	54
	1KX3_I_A4	144	187	264	299	173	49	144	262	268	54
	1ZF0_A_G3	144	182	250	309	179	46	139	244	244	54
	1SSP_A_T7	130	192	236	323	160	37	131	260	255	54
	1NKP_G_C308	119	199	256	304	172	42	149	246	273	54
	2HAP_A_T17	139	178	268	306	185	47	144	251	268	54
	1S32_I_T123	137	181	265	297	193	38	140	251	274	54
	1P3I_J_C247	139	176	272	292	189	49	144	259	267	54
	1P3I_J_C158	139	185	246	309	181	41	142	252	259	54
	1P3I_J_T221	140	186	260	309	179	35	142	255	274	54
	1D2I_D_A25	139	187	275	288	173	46	123	261	265	54
	1NK9_B_C23	137	189	261	301	185	40	139	246	268	54
	1JK2_B_G4	136	202	277	289	178	39	136	226	260	54
	1ENE_A_A3	144	188	277	289	168	46	137	281	281	54
	1P3I_J_T194	137	201	258	314	161	40	149	246	272	54
	1L1Z_C_T22	142	202	270	278	184	49	143	226	266	54
	1EGW_E_A3	137	188	240	302	164	59	131	260	242	54
	456D_A_C9	129	206	262	301	162	40	142	243	276	54
	235D_A_T4	130	196	268	275	171	57	138	251	261	54
	1S32_I_T143	133	189	253	304	171	45	140	257	264	54
	1NR8_A_C7	141	173	263	303	199	44	140	238	239	54
	1KX3_J_T0	133	186	250	319	174	32	135	254	256	54
	1GU4_C_T7	122	189	251	307	174	43	131	251	253	54
	1GU4_C_C11	130	200	259	305	165	46	140	247	268	54
	1MUS_C_T6	137	178	260	291	186	57	139	244	248	54
	1S32_J_C190	139	174	276	294	196	43	141	260	280	54
	1MJQ_E_T14	141	190	241	317	174	35	145	256	262	54
	244D_G_G64	139	185	245	297	180	46	141	249	239	54
	1P3L_J_T237	137	174	261	300	191	50	140	244	262	54
	1XC9_B_A23	139	177	271	299	193	39	136	248	261	54
	1D15_A_T4	115	195	275	292	157	44	143	237	282	54
	3CRX_D_T23	139	187	237	309	167	48	141	256	240	54
	1KX3_I_C56	140	195	251	291	180	48	142	242	250	54
	1A73_F_G18	144	185	259	297	188	45	131	240	244	54
	1ZEZ_A_T5	121	194	238	313	162	49	140	266	258	54
	1J59_F_T-1	130	186	253	312	168	46	128	254	253	54
	1XO0_C_T11	140	187	258	299	180	44	135	246	244	54
	1P3I_J_C223	141	218	243	295	160	48	145	251	270	54
	1P3L_J_A200	138	195	252	312	170	39	144	258	271	54
	1P3I_J_C196	133	183	249	306	179	49	144	246	256	54
	1KX5_I_A42	140	177	265	309	179	39	134	256	256	54
	1S32_J_G243	144	201	275	282	181	48	144	227	271	54
	1GU4_C_G10	134	181	265	309	181	38	130	249	247	54
	1L3L_E_A18	137	191	247	309	172	47	136	238	246	54
	1KX5_J_C-52	135	180	244	324	171	42	138	267	248	54
	1P3L_I_A43	138	179	256	304	186	42	139	255	261	54
	1KX5_J_T31	134	181	239	314	166	47	140	257	251	54
	1S32_I_A67	143	183	266	300	177	46	146	264	272	54
	1D37_A_T4	124	203	267	285	169	49	136	253	274	54
	1KX3_I_A-38	143	166	271	299	204	40	137	245	251	54
	1P20_A_A3	134	188	264	290	189	49	132	230	252	54
	1EN9_A_C5	130	168	260	303	191	59	139	246	255	54
	1KX3_J_T1	135	192	247	315	167	36	137	256	262	54
	1P3L_I_G46	142	181	244	316	170	50	142	259	257	54
	1SXQ_C_A4	133	177	257	313	176	48	137	249	247	54
	1P3L_J_C159	141	190	256	304	179	42	147	254	281	54
	1KX5_J_T-72	143	188	267	303	173	45	143	248	261	54
	1KX3_J_T-54	139	169	261	301	204	39	141	247	268	54
	1P3I_I_A99	139	183	273	307	173	41	145	260	270	54
	1ORN_B_A2	143	180	271	290	196	44	144	235	263	54
	1ZF0_B_T14	121	177	256	315	180	37	123	252	254	54
	1M19_I_A73	134	194	245	322	165	35	134	252	260	54
	1P3L_I_G71	140	180	248	307	188	41	143	253	259	54
	1KX3_J_C-30	139	167	272	301	196	46	143	271	263	54
	1MNN_C_T6	130	198	257	288	168	53	139	255	268	54
	1FQ2_A_G4	137	176	238	303	169	61	129	265	243	54
	1SXQ_D_T9	134	169	248	323	178	44	137	257	248	54
	1A1I_C_G52	143	185	267	302	184	37	129	247	259	54
	1P3L_I_A72	143	184	260	301	186	39	136	259	264	54
	1RUN_F_T2	134	179	254	326	178	41	139	242	249	54
	1P3L_I_A111	138	180	242	311	173	55	142	240	240	54
	1QN5_C_G211	144	180	266	290	187	43	141	252	258	54
	244D_D_G34	128	178	259	294	189	44	138	243	251	54
	453D_B_G16	143	152	268	304	202	50	141	263	257	54
	244D_J_G93	143	183	265	281	189	50	134	243	245	54
	1L4J_C_C27	127	198	276	296	176	49	137	245	275	54
	158D_A_G5	130	174	262	304	194	44	135	242	243	54
	1M19_I_A67	144	179	267	307	177	44	147	268	278	54
	1M19_I_C84	131	187	239	327	167	36	140	259	262	54
	1L1Z_B_A3	144	186	278	283	196	45	141	221	253	54
	1QUM_D_C943	130	204	265	296	174	37	136	243	269	54
	1S32_I_C13	141	178	255	299	187	50	144	264	278	54
	1T9I_D_T571	130	181	254	310	181	41	132	246	253	54
	1KX3_I_G58	143	182	265	305	176	43	146	262	278	54
	251D_A_T2	142	185	260	294	182	39	147	253	276	54
	1P3I_I_A57	142	198	271	285	185	44	143	231	265	54
	1M19_J_A272	144	170	258	318	180	48	141	250	247	54
	1P3L_I_A139	142	188	266	286	187	43	150	240	271	54
	1KX5_J_A40	136	180	269	307	199	32	138	246	258	54
	1PJJ_D_T12	141	186	261	308	178	40	136	249	253	54
	1P3L_J_A241	144	179	260	292	194	49	139	247	248	54
	1DFM_C_G8	129	172	268	306	197	43	143	247	261	54
	1KX3_J_C55	141	199	262	292	175	46	144	237	258	54
	1D49_B_G12	133	168	268	306	193	43	143	253	258	54
	1DCW_B_G4	139	174	263	299	178	52	133	274	258	54
	443D_A_A5	137	170	252	289	192	55	141	261	252	54
	1YTB_C_G17	143	180	263	296	165	54	126	282	259	54
	1KX5_J_A-55	131	171	270	300	199	42	141	235	249	54
	1JX4_T_C11	130	185	258	304	179	51	136	234	245	54
	1S32_I_C44	141	169	274	288	204	45	143	262	275	54
	1S32_I_T36	137	164	263	315	193	42	138	257	245	54
	1KX3_J_A9	131	185	267	308	179	32	135	258	261	54
	1L1Z_B_T8	119	191	243	310	160	53	141	253	256	54
	244D_H_G74	137	185	254	298	188	33	132	244	247	54
	1SGS_A_T11	126	179	260	307	178	48	129	245	250	54
	1S32_I_T104	140	187	239	318	158	48	139	257	251	54
	2HAP_A_G12	142	171	274	313	192	26	142	259	267	54
	1P3L_J_G281	134	165	275	299	214	34	139	241	253	54
	1S32_J_A207	134	180	267	308	183	42	131	247	254	54
	1S32_J_G205	140	181	269	303	176	48	139	254	262	54
	2CRX_D_G28	140	188	253	312	168	39	141	252	252	54
	1VE8_A_A5	127	179	251	311	173	51	133	248	245	54
	1NKP_F_C110	118	191	254	305	176	49	138	240	258	54
	1TRO_I_T17	133	172	269	280	208	53	134	233	264	54
	1KX5_I_A36	140	183	263	301	175	47	143	263	265	54
	1P3I_J_T210	132	189	242	312	173	46	140	255	259	54
	1L4J_A_C7	128	201	267	310	169	30	140	253	273	54
	2HDD_C_G10	138	191	259	300	173	38	142	253	269	54
	1P71_D_T16	136	189	256	299	164	48	137	253	264	54
	2CRX_C_A12	134	191	256	309	171	41	140	241	247	54
	1M19_J_T282	137	183	265	309	177	45	144	248	270	54
	1M5R_F_T17	134	181	239	318	168	45	137	255	250	54
	1P3L_J_G179	136	175	245	312	184	45	141	254	254	54
	1WD0_C_A118	138	204	267	305	165	29	133	259	277	54
	2HAP_A_T7	134	168	256	312	188	45	138	255	251	54
	1S32_I_T8	138	181	241	321	170	40	137	255	246	54
	1M19_I_T75	133	210	240	305	161	40	142	255	281	54
	1KX3_I_T-41	139	169	267	311	191	43	141	263	258	54
	1P3L_J_G177	136	179	265	302	194	41	138	238	258	54
	1L3S_C_A10	139	180	258	309	180	41	130	253	252	54
	1NKP_G_A316	142	185	262	308	176	40	130	258	257	54
	2HDD_D_G28	131	200	255	317	168	37	131	227	250	54
	1MJO_F_G13	139	176	259	310	184	42	138	254	248	54
	1KX3_I_A68	139	180	263	306	189	40	134	242	251	54
	1GU4_D_T103	137	181	256	291	194	50	143	236	247	54
	1W0U_D_C7	142	179	264	299	193	40	136	242	251	54
	1KX5_I_T-26	138	195	258	300	168	48	144	250	272	54
	1G2F_E_T73	133	182	253	306	179	48	140	244	252	54
	1G9Z_D_T521	133	155	268	308	200	48	142	250	259	54
	1L3T_B_G22	139	178	261	301	191	43	139	250	257	54
	1P3L_I_G103	142	179	266	293	195	40	136	250	260	54
	1L3L_F_T111	140	172	267	315	178	50	138	250	245	54
	1KX3_I_C41	139	198	281	282	189	38	138	222	262	54
	1PH6_H_T5	128	197	247	301	164	50	137	249	270	54
	1DFM_C_A9	143	186	274	296	176	34	132	261	270	54
	1KX5_I_G-43	129	180	252	297	199	46	143	233	260	54
	1HLV_C_T9	136	185	256	306	179	42	134	249	256	54
	1G2F_B_T23	131	191	245	313	171	41	134	241	249	54
	1S32_J_T220	135	189	240	319	163	44	135	256	249	54
	2NLL_D_A529	140	197	264	297	170	38	124	250	260	54
	1TRO_J_T9	127	193	255	312	174	38	129	237	255	54
	1CW9_C_C7	135	191	257	294	176	49	144	248	269	54
	1M3Q_C_C26	137	183	252	313	175	40	140	264	265	54
	1VE8_B_G4	141	156	266	302	199	53	143	257	250	54
	1KX3_I_G24	141	189	266	298	175	43	141	252	266	54
	1HLV_B_C3	125	179	246	320	165	47	128	256	241	54
	1S32_I_A127	138	160	270	314	194	41	138	261	257	54
	2HAP_A_T5	143	160	259	317	205	43	150	260	265	54
	1S32_I_T75	137	197	251	299	171	45	144	260	278	54
	1L3V_C_T12	134	189	237	313	166	43	135	266	253	54
	1KX3_I_C-23	132	189	238	312	173	46	143	254	265	54
	1LLM_A_G11	130	182	254	313	184	40	141	226	237	54
	1PJI_D_C3	135	178	257	309	185	39	132	255	251	54
	1M19_I_T136	135	179	249	314	182	42	140	255	252	54
	1HWT_F_A5	138	176	252	309	177	47	142	261	249	54
	1D02_C_C3	142	175	251	305	189	52	143	244	247	54
	428D_A_G4	142	176	238	318	167	51	137	264	244	54
	1S32_I_A43	139	175	259	304	188	44	141	255	262	54
	1KX5_J_T44	138	181	239	316	166	54	137	254	248	54
	1P3I_I_G121	143	188	240	306	170	46	136	266	260	54
	1KX5_I_C2	130	191	263	292	182	45	145	249	270	54
	1DSZ_C_T1506	135	202	269	297	173	40	144	231	273	54
	1P3I_J_T232	142	181	268	298	188	46	143	267	250	54
	1KX5_J_C-65	127	188	245	313	172	46	137	247	256	54
	1P3I_I_A127	139	157	271	312	202	37	138	268	274	54
	1IGN_D_T29	141	188	256	317	172	25	144	245	281	54
	2HDD_D_G29	131	179	260	318	177	37	131	250	249	54
	460D_B_C21	122	197	270	299	168	44	140	246	267	54
	1KX3_J_G51	136	166	253	316	186	47	140	264	263	54
	1L3U_C_T8	137	183	252	300	180	46	141	255	252	54
	1P3I_J_A245	139	192	263	299	176	49	146	254	280	54
	1D2I_D_T28	143	178	268	288	197	49	139	237	254	54
	1KX3_J_G-11	130	182	245	320	176	34	131	258	253	54
	1P3L_I_T37	140	176	264	306	187	43	138	242	250	54
	1P3L_I_G122	133	177	254	306	186	43	136	256	270	54
	1SXQ_C_T8	136	173	254	312	182	46	136	249	250	54
	1KX3_J_G63	139	195	243	312	159	49	140	250	253	54
	1KX3_I_C-4	126	188	251	303	174	56	141	245	259	54
	1D02_D_C2	117	166	260	304	186	53	141	246	242	54
	1P3L_J_A259	139	179	258	301	185	40	138	267	279	54
	1KX5_I_T44	137	157	271	319	196	42	140	257	250	54
	1T9I_C_G508	135	181	260	290	195	45	143	240	255	54
	1P3L_I_T143	135	193	246	296	173	51	140	254	261	54
	1M19_J_A197	143	187	260	315	170	32	127	264	265	54
	1E3O_A_A208	134	185	265	302	180	42	137	250	257	54
	1KX5_J_G-28	138	193	268	304	172	38	140	246	267	54
	1BNA_B_G16	136	174	262	303	190	54	147	245	254	54
	1A1H_B_G7	143	180	256	293	194	47	142	246	254	54
	455D_A_C9	136	202	273	291	169	43	144	246	278	54
	1TEZ_I_G4	139	178	274	298	186	43	136	249	256	54
	1RUN_E_T19	141	184	256	310	169	49	137	253	250	54
	1M19_I_C114	132	189	267	306	178	35	135	254	256	54
	1P3L_I_T80	135	182	260	298	178	49	148	265	267	54
	1D2I_C_A2	119	165	264	312	193	46	128	245	242	54
	1KX5_J_A-31	137	181	252	306	180	44	140	265	270	54
	3DNB_A_A3	138	182	276	290	174	43	132	274	278	54
	1D38_A_T4	117	196	278	288	172	45	139	243	273	54
	1W0U_C_G8	141	181	256	299	188	48	132	243	245	54
	1KX5_I_G61	135	181	241	307	178	38	136	268	249	54
	1EGW_H_C5	137	193	256	306	174	38	147	247	270	54
	1M5R_C_G9	140	173	254	310	183	48	138	253	248	54
	1KX5_J_T-37	136	183	262	305	178	43	142	237	256	54
	1MJO_F_G5	138	184	257	312	180	36	134	254	257	54
	1M19_I_C116	137	184	244	308	180	48	141	237	265	54
	1M19_I_A41	128	197	250	311	162	42	136	266	247	54
	1CW9_D_C7	139	189	261	299	175	42	143	257	272	54
	1P3I_I_T32	141	178	263	296	192	45	141	260	255	54
	1LMB_2_C26	128	189	249	304	172	50	141	252	253	54
	3CRX_F_A14	141	180	257	303	191	45	140	238	258	54
	3CRX_E_A14	141	184	254	308	184	46	142	228	245	54
	1PJJ_E_A18	139	178	264	312	180	37	130	262	258	54
	1P3I_I_G135	140	170	248	297	202	45	138	255	253	54
	1A1G_B_G7	138	184	252	305	182	44	139	244	250	54
	1S32_I_G131	141	183	260	309	170	46	141	263	266	54
	1H6F_D_T19	134	210	266	292	164	49	150	248	284	54
	1KX3_I_A-12	141	188	264	304	179	34	135	274	271	54
	1ZF3_B_A14	143	185	262	318	169	27	140	260	266	54
	1KX3_I_A12	136	176	263	314	179	41	130	256	258	54
	3CRX_E_T32	139	187	251	302	177	44	140	253	268	54
	1PJI_E_A18	137	182	263	316	174	35	128	259	253	54
	1D02_C_G8	140	168	260	306	200	44	141	245	244	54
	1NKP_G_G304	137	187	260	300	175	44	143	253	264	54
	1EN3_A_C5	126	177	240	308	175	48	145	253	239	54
	1H6F_C_T5	131	173	264	299	184	52	132	250	249	54
	158D_B_A13	138	183	275	290	172	50	136	274	275	54
	1S23_A_A4	137	178	261	314	177	42	127	249	248	54
	1NNJ_E_G17	143	174	262	304	192	42	138	256	262	54
	1NKC_C_T38	135	176	242	315	168	54	139	252	238	54
	1S32_J_C260	136	190	240	308	168	49	142	261	255	54
	1SK5_A_T5	115	188	273	301	170	47	143	252	274	54
	1P3L_J_T166	135	166	269	299	209	39	142	244	267	54
	1ORN_C_T14	142	202	279	294	178	39	135	220	258	54
	1L3U_C_A10	137	175	264	312	181	44	133	253	252	54
	1P3L_I_T32	139	183	261	298	184	44	140	253	252	54
	1EGW_E_C15	136	179	266	312	175	47	135	246	248	54
	1KX3_I_T63	138	172	267	298	208	38	139	251	265	54
	1EGW_H_T11	132	187	265	298	172	49	137	249	259	54
	1P3I_I_G18	138	175	244	314	176	49	139	257	251	54
	1FN2_B_T2003	131	178	278	290	196	43	139	241	246	54
	1G2F_A_G14	139	187	257	301	187	34	150	251	270	54
	1KX5_J_G8	144	186	256	301	179	45	135	256	263	54
	1NJX_C_A5	143	193	264	297	176	44	128	249	260	54
	1P3L_J_T251	139	178	247	324	170	43	139	253	257	54
	1BD1_A_G5	140	165	258	318	184	36	132	256	258	54
	352D_I_G84	137	180	250	296	181	49	143	248	240	54
	1JGR_B_G2004	143	154	273	296	195	57	141	258	252	54
	2BDP_P_A10	136	179	266	309	187	33	135	254	265	54
	1P3L_I_C114	140	199	282	283	189	41	140	226	262	54
	2NLL_D_T532	118	200	272	288	165	53	143	236	271	54
	1G9Z_F_G618	138	191	267	294	187	43	133	234	254	54
	1KX5_I_G62	136	176	251	311	187	42	140	249	255	54
	1ENN_B_C11	127	197	275	288	167	46	131	238	272	54
	1KX3_I_A-19	144	184	245	313	162	52	146	262	255	54
	1IGN_D_T27	118	197	270	297	179	45	157	227	268	54
	1NVP_F_G10	133	202	254	304	165	47	129	237	245	54
	1PJJ_D_T4	134	186	255	313	180	27	125	254	262	54
	1KX3_I_C43	140	178	241	306	190	46	141	251	257	54
	1KX5_J_A-23	136	181	274	309	184	28	129	258	267	54
	1NKC_B_G9	136	179	267	306	184	39	140	252	262	54
	334D_B_G14	132	184	261	306	170	41	124	273	258	54
	477D_A_T7	133	185	255	318	171	40	130	253	255	54
	3CRX_D_A4	142	186	276	280	194	43	141	244	278	54
	1S32_J_A259	141	173	262	303	185	41	136	268	261	54
	1NK9_C_G7	136	183	254	300	187	43	138	253	254	54
	1D8X_B_C12	139	182	263	303	169	55	135	276	273	54
	1EGW_F_A11	134	189	266	298	167	43	137	251	261	54
	1ZEZ_A_G4	143	190	252	305	173	42	121	259	266	54
	2BOP_B_A8	133	186	271	291	180	46	140	252	267	54
	1W0U_C_T15	136	182	252	306	176	48	150	249	261	54
	232D_A_C8	140	178	268	292	204	43	134	239	236	54
	1P3I_I_G70	143	183	265	303	174	47	145	262	269	54
	1KX3_J_A21	143	181	253	302	182	49	140	242	245	54
	1M6G_A_G4	137	178	257	286	179	59	137	270	260	54
	367D_B_A10	139	174	275	293	184	45	138	258	266	54
	1EHV_A_C21	135	200	262	291	172	42	146	243	276	54
	1MJQ_E_A1	141	184	281	291	184	36	138	251	267	54
	1P3L_J_C275	142	190	255	296	176	49	140	247	247	54
	423D_B_G19	132	184	259	302	184	49	132	247	252	54
	367D_A_A4	137	175	273	291	183	48	137	258	268	54
	1KX3_J_T30	140	170	260	305	193	44	141	267	259	54
	1S32_I_G15	143	176	270	288	194	48	143	251	258	54
	1ZF4_B_A14	139	179	262	292	181	44	135	265	263	54
	1P3L_I_T112	142	178	274	288	205	37	141	240	261	54
	1KX5_J_A-70	141	189	262	294	181	49	137	238	254	54
	1ORN_B_A4	138	188	263	306	170	46	139	249	257	54
	1P3L_J_T180	141	169	267	301	202	44	140	254	269	54
	476D_A_G4	144	178	250	291	190	49	142	262	261	54
	1RUN_F_T1	139	177	248	298	189	51	141	249	262	54
	1L3L_F_A118	136	192	251	307	176	41	139	236	253	54
	1M19_I_T86	133	195	251	303	165	46	140	262	261	54
	1L1T_C_C15	139	173	267	291	204	37	136	254	256	54
	1S32_I_T64	140	175	263	303	189	44	139	253	269	54
	1XO0_C_A12	135	189	257	305	178	45	140	244	248	54
	1ZFB_B_G17	143	187	258	305	173	45	128	255	262	54
	1KX5_I_G-3	142	187	265	294	169	51	145	266	266	54
	1M19_I_T74	134	193	247	306	168	46	133	260	255	54
	463D_A_G4	139	177	257	292	183	52	141	261	254	54
	1NK4_C_T6	129	184	255	305	180	45	138	262	256	54
	1ZF3_B_T17	126	207	270	298	172	42	137	251	287	54
	3CRX_C_G28	140	169	271	294	198	43	142	250	256	54
	1KX3_I_T2	132	197	250	303	169	44	142	256	270	54
	1KX3_J_C-21	135	171	268	312	199	27	135	272	257	54
	1KX5_J_G-15	138	179	271	301	176	49	137	259	261	54
	1L3L_E_T3	142	168	271	315	192	37	139	255	245	54
	1UE4_A_C2	129	184	267	299	166	67	142	262	264	54
	1L3S_C_G13	140	189	261	303	173	45	139	253	261	54
	1R2Z_B_A3	144	182	273	295	189	48	143	226	249	54
	244D_N_G134	127	180	260	293	187	47	139	240	242	54
	1J8L_B_A16	143	155	269	308	196	50	143	263	253	54
	1J59_C_G3	126	168	274	288	204	45	130	251	254	54
	1KX5_J_A-50	137	179	256	314	181	38	136	254	262	54
	1KX3_I_C-13	137	188	238	308	170	52	141	254	274	54
	1KX5_J_T-4	115	185	258	308	175	53	139	248	264	54
	1M19_J_A202	134	187	259	306	180	35	134	267	274	54
	1TEZ_J_G10	141	190	265	296	175	48	140	246	260	54
	1HWT_A_T5	142	175	240	316	180	49	147	257	265	54
	1MJO_G_T9	136	184	276	297	172	47	142	252	253	54
	1LLM_B_C26	125	174	252	307	188	52	150	246	257	54
	3CRX_C_T7	141	176	263	300	191	44	139	253	258	54
	1JK2_B_G2	137	189	260	308	166	41	135	267	274	54
	1NK7_B_C22	139	174	264	300	192	45	139	245	253	54
	1DSZ_C_G1497	142	174	255	292	186	59	136	250	246	54
	1L3L_F_T113	137	182	253	305	185	42	138	255	263	54
	1D23_B_T18	131	172	272	295	192	55	136	234	249	54
	1M19_J_C190	136	182	276	287	192	42	140	250	281	54
	1M5R_C_T11	134	179	245	310	178	47	140	248	245	54
	1L3V_C_A14	138	180	255	310	177	44	135	250	248	54
	1G2F_D_T57	140	184	263	303	188	36	136	237	247	54
	1P3L_J_A173	142	168	261	311	183	48	144	261	267	54
	2HAP_A_A15	142	172	254	301	194	45	137	262	248	54
	1DFM_D_A29	143	188	267	306	186	21	143	257	279	54
	1L1T_C_C21	137	184	252	300	186	48	143	247	251	54
	1NKP_H_C608	119	204	250	306	166	42	132	245	261	54
	1M19_J_C196	134	187	241	314	180	41	143	253	264	54
	1MNN_B_A5	135	185	246	315	167	45	128	258	250	54
	1MJ2_G_C7	136	195	235	313	165	45	136	250	251	54
	1B94_D_A3	111	169	272	310	166	47	147	254	258	54
	1P3I_I_T92	136	187	252	312	175	32	137	269	270	54
	1KX3_J_T32	137	176	266	298	195	44	142	258	286	54
	1R2Z_B_T8	121	190	241	313	156	54	141	255	255	54
	1KX5_I_A38	140	186	239	317	165	52	142	240	246	54
	1S32_I_G121	143	180	248	308	172	47	136	265	254	54
	1SSP_B_A27	130	202	243	301	169	38	137	275	266	54
	1SXQ_E_A19	140	181	261	307	176	43	132	259	250	54
	1PH4_H_T5	133	202	241	305	159	48	139	250	264	54
	1S32_J_T194	138	194	264	299	173	43	145	245	277	54
	1S32_I_A111	136	188	245	301	184	43	142	246	273	54
	2CRX_D_G31	144	173	256	298	200	49	144	245	248	54
	1M19_I_A111	143	183	245	296	185	53	139	245	249	54
	1D8G_A_A3	143	188	274	290	170	45	140	278	281	54
	1M3Q_B_A6	143	179	272	296	190	40	138	258	271	54
	3CRX_C_T22	139	173	262	301	189	46	139	254	260	54
	1B97_D_A3	113	176	267	305	165	51	147	258	257	54
	1L3L_E_A8	139	181	261	309	173	49	137	263	263	54
	1M19_J_A176	142	184	261	297	181	52	143	259	271	54
	1L3L_G_T3	122	180	266	308	185	34	133	248	244	54
	1P3L_I_C116	141	166	255	309	199	48	143	268	261	54
	1P3L_J_A189	136	179	250	304	182	46	137	263	272	54
	1S32_J_G249	141	168	269	293	209	37	138	254	262	54
	1EGW_H_A3	139	187	242	298	173	53	132	258	248	54
	1KX5_J_T-38	135	174	251	320	177	45	136	258	237	54
	2CRX_C_A17	132	184	243	309	171	43	136	261	250	54
	3CRX_F_T25	141	182	262	278	208	47	143	230	253	54
	1EGW_F_G4	135	171	258	314	192	41	138	247	247	54
	1M5R_E_G22	139	179	249	315	176	45	139	248	248	54
	1M19_J_T211	135	185	262	295	182	47	130	255	268	54
	1FIU_J_G8	137	190	272	294	178	43	134	250	263	54
	1S32_J_T169	140	186	247	302	177	46	139	281	259	54
	431D_B_T18	136	171	259	299	192	48	139	252	256	54
	1L3T_C_C11	136	197	261	299	176	41	141	253	273	54
	1S32_J_A202	137	190	262	294	188	45	143	246	280	54
	1G9Z_C_A506	134	183	251	314	171	43	131	259	251	54
	1WTO_B_T105	129	191	275	288	174	49	142	242	267	54
	2HDD_C_G5	129	191	246	296	172	48	146	252	267	54
	1S32_J_C159	138	201	244	306	165	45	142	253	275	54
	1TEZ_K_G5	136	191	235	312	164	48	135	255	247	54
	1SXQ_E_T23	137	177	249	315	175	49	137	246	249	54
	1SUZ_C_A3	129	187	246	308	166	48	148	260	262	54
	428D_A_T8	127	173	254	311	185	49	141	246	246	54
	1HLV_B_A12	143	186	274	293	178	44	142	249	262	54
	1KX5_J_G30	138	182	264	306	192	31	134	251	257	54
	1B94_C_A3	124	179	261	304	166	51	147	260	257	54
	1EGW_G_C5	143	202	254	291	173	43	147	248	275	54
	1G2F_B_C20	137	175	244	316	176	51	137	256	244	54
	1NJX_C_A11	139	179	270	300	189	37	138	255	266	54
	1QN4_C_G211	139	176	266	288	193	53	146	250	255	54
	1S32_I_G103	141	176	268	291	204	40	140	241	257	54
	2NLL_D_T522	119	195	276	284	175	49	139	240	272	54
	1PJI_D_C11	130	186	248	314	184	43	138	237	251	54
	1NKC_C_C34	131	186	261	303	183	42	140	251	265	54
	1SK5_A_T2	141	184	253	303	170	53	130	248	247	54
	1RH6_C_T6	134	183	262	302	173	35	157	258	272	54
	1P3I_J_G192	140	181	275	293	185	48	151	245	262	54
	1P3I_J_A279	144	187	265	301	176	41	142	267	279	54
	1T9I_C_T520	130	179	255	310	182	46	129	243	243	54
	1S32_I_A7	142	177	262	305	190	40	138	244	255	54
	1KX3_J_A-20	135	196	254	309	171	39	137	257	263	54
	1MNN_B_G4	141	172	268	302	187	43	135	255	258	54
	1NJW_C_G13	137	184	261	296	189	43	140	240	253	54
	1HWT_A_T17	143	174	262	299	198	40	142	247	262	54
	1G2F_E_A75	140	187	248	303	178	44	138	249	254	54
	1D2I_D_G24	129	172	264	302	193	47	139	246	261	54
	1DOU_B_G16	142	155	268	303	199	54	143	256	249	54
	1XC9_B_G25	136	179	253	298	190	48	144	254	256	54
	1RH6_C_T11	125	189	258	289	176	60	141	245	254	54
	1XJV_B_A3	143	186	263	300	183	39	130	266	275	54
	1LMB_1_G16	142	178	243	311	176	49	140	258	250	54
	1ENN_B_T16	134	195	272	287	177	46	143	246	278	54
	1IKK_B_A18	143	174	262	308	181	48	134	243	240	54
	1P3I_J_T211	140	193	257	306	170	38	134	259	264	54
	1P3I_I_G63	138	156	265	309	205	39	142	266	263	54
	454D_D_A30	129	178	264	299	179	48	128	265	260	54
	1L3L_E_C12	138	189	251	302	180	46	136	243	253	54
	1XO0_D_G10	141	187	248	305	174	44	144	263	268	54
	1KX3_J_T-37	138	182	261	302	182	44	139	243	256	54
	2HAP_B_A5	136	167	270	305	195	40	131	258	251	54
	1EON_C_A2	141	189	255	306	168	49	127	267	257	54
	1S32_J_T221	135	185	267	302	185	37	139	249	263	54
	1EGW_H_A2	138	177	254	311	166	58	139	270	258	54
	1S32_I_G125	139	163	270	286	220	37	138	256	271	54
	1ORN_B_G8	136	177	246	313	176	45	135	256	248	54
	1TEZ_K_T2	140	188	275	290	182	45	139	250	273	54
	1HWT_A_T8	140	189	255	304	182	46	146	249	267	54
	1DSZ_C_T1499	128	196	266	290	172	54	142	246	278	54
	1M19_I_G137	140	188	256	322	163	37	141	252	261	54
	1P3L_J_C260	138	189	236	306	176	47	146	279	272	54
	1MJO_G_G13	141	184	255	301	185	42	139	250	257	54
	1HLV_C_C12	139	181	266	293	183	53	151	244	266	54
	1NK8_B_A22	138	183	266	309	183	35	130	247	254	54
	1KX5_J_T63	138	189	267	301	183	36	137	245	264	54
	1KX3_J_T-42	138	182	256	301	189	41	140	253	249	54
	1NK0_C_T11	132	191	265	295	182	40	139	251	271	54
	1ZEZ_B_G14	144	169	265	298	190	47	136	265	261	54
	1G9Z_C_A505	135	178	273	298	191	37	134	248	259	54
	1NVN_B_C7	131	199	271	300	181	34	142	249	284	54
	1KX3_J_A-18	136	202	244	303	169	41	141	256	279	54
	1RUN_D_T11	137	189	241	305	181	55	135	267	265	54
	1FQ2_B_G4	144	152	273	300	198	53	144	260	255	54
	1IGN_D_T35	129	207	239	288	171	48	152	243	273	54
	1M19_J_C275	139	186	250	295	181	52	143	245	242	54
	1KX3_J_G-41	140	167	264	296	204	43	141	249	257	54
	1S32_J_T166	138	164	270	296	209	42	142	251	274	54
	1XO0_C_G31	139	187	253	300	184	46	140	243	248	54
	1KX5_J_C41	138	175	253	308	187	40	141	258	269	54
	1PH8_H_T5	132	196	248	306	166	47	136	248	266	54
	1S32_I_A115	134	176	258	309	181	44	137	271	265	54
	1DOU_A_A5	138	186	261	300	184	44	132	243	254	54
	1KCI_A_G1002	144	181	275	290	194	40	151	249	279	54
	1KX3_J_T-53	141	164	274	303	201	34	137	268	271	54
	1P3I_I_A54	143	189	257	300	176	54	143	237	254	54
	1KX3_I_T19	130	192	251	311	174	34	136	259	267	54
	1KX5_J_A-53	142	175	258	304	189	35	135	266	267	54
	1M19_I_A61	138	185	251	321	168	34	127	259	252	54
	1M5R_C_A4	138	187	253	312	170	41	133	255	252	54
	1EGW_F_T9	141	169	268	291	196	55	139	248	250	54
	1M5R_E_C18	136	181	260	306	187	40	137	246	257	54
	1NJW_C_T8	133	185	252	306	177	43	137	259	252	54
	1WTR_C_G111	141	173	269	302	187	44	133	258	255	54
	1A1G_B_G4	139	196	279	289	182	35	140	229	264	54
	1MNN_C_G8	141	183	273	291	174	50	137	247	260	54
	1FD5_B_T9	137	178	261	295	194	47	136	239	246	54
	1G9Z_E_C610	142	190	279	285	185	40	137	245	283	54
	1LMB_1_A17	140	187	261	316	176	30	128	250	253	54
	1P3I_J_C190	137	176	276	300	192	41	139	259	272	54
	1M19_I_G97	134	177	270	306	190	40	138	258	275	54
	1FHZ_A_G4	139	179	265	310	183	44	147	265	323	54
	1H6F_C_C9	144	203	267	286	167	63	142	247	272	54
	1QN8_E_G211	139	188	260	295	178	50	133	250	250	54
	1L3L_G_T13	136	188	249	301	180	46	137	251	261	54
	1KX5_J_G24	136	214	266	320	155	34	139	219	264	54
	1KX5_I_T39	142	185	266	292	194	38	141	246	263	54
	1M5R_E_T17	133	178	243	318	172	45	136	251	246	54
	1S32_I_A99	141	192	269	303	168	48	142	249	266	54
	1KBU_D_C30	114	169	274	277	213	52	153	225	260	54
	1S32_J_A279	143	188	269	303	175	43	140	261	273	54
	1KX5_I_C-65	130	194	257	313	167	37	137	253	258	54
	1L3U_C_T11	133	189	266	306	180	34	138	252	270	54
	1NKP_F_T115	138	187	267	303	180	45	134	250	257	54
	1TRO_L_G8	130	191	246	306	190	49	152	229	247	54
	1FD5_B_A10	136	189	274	291	175	44	128	246	266	54
	1P3I_I_C101	137	190	260	299	176	43	144	243	263	54
	1MJ2_G_G13	137	182	256	303	186	41	140	249	255	54
	1KX3_I_A-30	135	189	242	319	171	37	138	248	267	54
	1AIS_C_T1405	139	174	267	299	188	41	139	257	257	54
	1DPN_A_G4	144	172	252	303	181	58	137	261	253	54
	1W0U_C_G7	137	185	245	300	181	47	141	250	243	54
	1SXQ_D_T10	137	183	248	315	171	46	136	248	247	54
	1M5R_F_G22	137	176	263	301	195	41	138	248	257	54
	1KX5_J_T-51	138	183	256	301	190	35	137	248	254	54
	1S32_I_A139	140	190	257	304	173	43	143	242	257	54
	1NKP_H_T612	120	191	246	306	176	44	135	250	254	54
	1P3I_I_T74	133	176	262	312	189	36	139	253	264	54
	1MJ2_G_T8	136	184	232	318	173	48	143	251	255	54
	1P3I_J_C225	137	190	245	310	174	41	142	252	267	54
	3BDP_T_T22	127	193	247	317	164	38	133	251	258	54
	1PUF_E_A31	118	175	251	312	172	50	136	261	255	54
	2CRX_C_G31	141	181	257	302	181	47	136	249	249	54
	1EGW_E_C5	135	196	255	307	173	37	147	245	272	54
	1KX5_J_A4	140	183	270	299	178	45	149	256	273	54
	1P3L_J_T236	138	187	238	317	160	53	137	250	244	54
	1DPN_A_C9	135	195	274	291	172	47	140	245	268	54
	3CRX_F_T7	141	182	256	302	179	50	140	250	253	54
	1S32_J_T180	139	173	258	310	186	45	138	252	270	54
	1KX3_J_T17	134	175	261	299	187	49	140	248	259	54
	1M6F_B_G2016	134	157	274	295	195	61	138	257	253	54
	244D_F_G54	128	182	258	292	191	44	142	241	251	54
	1KX5_I_T46	135	183	253	318	179	37	137	244	259	54
	1KX3_J_T43	140	169	256	318	183	45	137	253	247	54
	244D_J_G94	134	184	252	295	185	44	141	245	245	54
	1PH8_G_G4	133	176	273	307	176	48	127	261	258	54
	1P3L_J_G205	137	181	273	296	177	53	139	252	267	54
	1L3V_B_A26	137	178	263	308	186	40	138	255	264	54
	1KX3_J_A50	138	182	270	295	198	39	136	251	264	54
	1M5R_D_A2	141	173	266	305	184	43	134	261	257	54
	1H6F_D_T5	135	176	260	304	183	47	129	251	246	54
	1P3I_J_A207	136	176	265	308	183	43	133	254	250	54
	1G9Z_E_T607	135	178	251	311	181	41	137	261	244	54
	1EGW_F_A2	143	172	252	307	169	61	140	274	257	54
	1DOU_B_A17	143	184	266	310	179	35	127	249	255	54
	1KX3_J_A-50	140	179	253	301	189	42	137	259	258	54
	1NKP_H_A603	143	190	261	295	178	43	134	250	254	54
	3CRX_D_T25	141	182	262	278	208	47	143	230	253	54
	1ZF4_A_A4	142	183	264	307	178	31	138	258	262	54
	1M19_J_T251	136	187	248	319	172	38	135	269	271	54
	1L1T_B_G10	142	198	240	297	172	53	143	241	253	54
	1P3L_I_A67	141	190	269	294	175	43	145	257	271	54
	1DFM_D_A25	142	185	276	289	174	41	128	264	272	54
	1PER_A_T10	138	191	241	297	170	57	137	251	242	54
	1MJ2_G_A1	144	192	271	299	175	32	136	255	264	54
	1L3T_B_A23	139	177	266	303	188	40	135	257	264	54
	3CRX_F_G10	140	183	262	304	176	46	141	263	267	54
	1PER_B_G16	133	178	273	294	195	41	163	246	265	54
	1XC9_B_T24	136	187	248	305	176	42	136	261	254	54
	1YTB_D_G12	139	199	271	291	165	58	150	259	281	54
	1KX5_J_T-12	123	199	265	298	168	42	129	246	262	54
	196D_A_T4	116	191	277	289	174	45	142	255	276	54
	1A73_F_T19	131	198	258	307	171	35	134	244	270	54
	3CRX_E_T11	139	183	254	298	185	46	139	251	247	54
	352D_M_G124	119	180	268	293	185	46	136	241	256	54
	1KX3_J_C-8	126	195	240	316	158	48	145	260	271	54
	1QN3_C_G211	136	183	262	293	177	52	141	248	251	54
[truncated: 1,652 more rows]

## Sheet: DatasetF_test
	ID	d	e	z	a+1	b+1	g+1	d+1	c	c+1	class #
	368D_A_C5	82	206	288	287	185	51	81	201	205	8
	1D90_A_C5	84	218	284	290	169	58	84	195	203	8
	1ZF1_B_G13	101	201	277	284	197	47	88	186	202	8
	1DC0_B_C19	80	195	291	296	174	54	81	196	200	8
	1VJ4_B_T13	83	209	273	302	161	52	88	205	201	8
	371D_B_C11	80	205	290	296	171	53	81	204	194	8
	137D_B_C12	78	202	292	292	166	60	73	203	195	8
	1ZF8_A_G7	81	198	281	299	189	46	91	187	191	8
	1MLX_A_G3	86	209	290	283	198	43	85	183	209	8
	368D_A_C2	82	214	290	291	177	51	80	202	201	8
	1KGK_B_A117	76	207	295	297	170	57	84	199	202	8
	344D_A_A5	88	215	298	288	172	52	78	194	201	8
	369D_B_C11	80	203	291	291	174	56	79	203	194	8
	348D_A_G5	83	210	292	290	177	53	78	193	196	8
	1XUX_C_G203	85	207	289	285	196	46	85	182	213	8
	243D_A_G3	81	195	294	289	179	59	84	200	202	8
	9DNA_A_G6	80	212	285	291	174	62	79	187	195	8
	295D_A_G3	83	203	280	309	166	44	83	197	206	8
	396D_A_G2	79	201	297	292	160	62	81	204	202	8
	1D90_B_T14	78	199	282	285	171	57	83	200	200	8
	1VJ4_A_A6	92	208	288	292	171	55	90	205	207	8
	1DC0_A_A2	81	195	298	289	182	54	77	190	196	8
	1D79_A_A5	81	209	282	305	158	55	77	206	206	8
	1WTE_X_G6	75	217	284	305	161	69	78	184	191	8
	371D_A_C5	81	203	291	294	181	47	82	200	200	8
	395D_A_G7	86	222	295	281	183	62	79	192	211	8
	1NR8_A_T3	83	198	287	294	178	51	76	202	202	8
	371D_B_G12	81	210	286	299	171	56	80	194	202	8
	232D_A_C4	84	203	288	289	181	50	87	203	205	8
	1ZF9_B_C12	93	204	295	284	178	57	90	201	198	8
	440D_B_G13	82	201	290	290	176	55	78	190	197	8
	1ZF1_A_G3	89	192	285	299	180	49	92	195	196	8
	399D_A_G10	82	199	289	288	187	55	89	193	211	8
	0AN8_B_A12	86	203	276	288	172	61	83	201	205	8
	1DNZ_A_G4	86	200	280	303	167	42	88	204	198	8
	1KGK_A_C8	85	209	291	286	181	52	77	187	197	8
	9DNA_A_C2	71	200	297	299	174	42	81	198	201	8
	1MA8_A_G3	90	207	292	279	194	50	82	186	210	8
	1XUW_A_C8	82	199	292	288	182	51	77	200	194	8
	1NK4_B_A27	81	201	278	298	168	58	88	215	219	8
	1DC0_B_C20	81	205	301	293	174	54	79	200	201	8
	1L3V_B_G32	82	200	282	297	177	59	87	209	211	8
	370D_B_C13	80	215	287	290	167	65	79	201	196	8
	1DC0_A_G4	77	198	293	289	175	54	78	194	192	8
	160D_A_G5	81	212	291	292	170	44	75	190	209	8
	0AN8_B_T13	83	209	273	302	161	52	88	205	201	8
	370D_A_C2	86	212	287	294	176	53	81	202	205	8
	414D_B_G14	100	197	284	300	190	33	101	203	204	8
	0AN8_A_C2	82	199	292	285	182	64	85	193	200	8
	1D79_A_T4	78	197	291	299	166	53	81	208	206	8
	399D_A_G9	80	205	282	305	167	63	82	191	193	8
	1ZF1_B_C16	85	220	285	305	171	47	88	203	199	8
	1A73_C_T6	83	202	294	295	175	56	83	207	207	8
	1VJ4_B_A12	86	203	276	288	172	61	83	201	205	8
	1A2E_A_C2	80	188	290	295	187	48	83	205	221	8
	370D_B_C10	82	205	284	296	175	52	80	204	200	8
	1D78_A_G3	81	199	284	297	176	47	79	198	206	8
	1MLX_B_C112	81	212	294	294	174	55	75	202	190	8
	1NZG_B_G13	77	201	290	292	182	52	81	195	199	8
	368D_A_G4	91	233	282	297	161	50	82	186	201	8
	138D_A_G3	86	203	277	300	159	60	82	202	202	8
	1VJ4_A_G2	87	217	277	308	173	37	89	194	202	8
	1DC0_B_G18	79	220	283	298	155	59	80	200	196	8
	1L3U_B_G27	80	206	283	298	173	57	83	206	208	8
	1L3T_B_C27	78	203	283	297	173	56	83	212	202	8
	1YTB_D_T25	82	200	257	291	150	58	92	256	243	13
	1QN9_C_A206	90	215	278	298	153	46	73	247	250	13
	1QN9_F_T223	81	189	265	298	159	52	90	256	244	13
	1QN9_F_G224	90	202	292	285	177	57	94	244	237	13
	1QN9_C_C205	83	190	268	293	167	55	90	232	247	13
	1CDW_B_A9	82	200	266	295	152	61	91	255	246	13
	1QN9_D_T221	90	188	281	288	169	59	90	240	239	13
	1QN6_C_A206	88	208	281	288	164	52	77	249	242	13
	1QN6_E_A207	79	195	275	294	160	62	94	243	234	13
	1WTQ_C_A112	101	205	276	287	163	53	89	237	244	13
	1BQJ_C_C13	89	199	270	306	180	59	91	231	240	13
	1QNE_D_A224	86	206	294	294	168	54	85	243	237	13
	1MW8_Y_T703	100	208	267	297	183	66	98	245	210	13
	1QUM_B_T904	95	185	273	305	170	46	108	228	228	13
	1QN6_F_T223	84	198	252	295	146	58	88	252	240	13
	1QN3_C_A208	90	205	286	289	163	61	90	244	233	13
	1QN3_F_A224	91	209	293	290	167	58	86	242	238	13
	1QN9_D_G224	85	207	294	293	171	53	91	242	238	13
	1QNA_C_A207	76	198	269	302	155	52	91	250	245	13
	1CN0_A_C2	85	196	261	316	168	50	83	241	229	13
	1QN9_E_C205	83	183	274	283	177	62	93	232	246	13
	1YTB_D_T23	94	191	275	287	170	61	100	250	252	13
	1QN4_D_T223	80	191	263	292	152	58	89	253	244	13
	1QN3_C_A207	80	203	269	295	157	54	90	248	244	13
	1LAT_D_A10	106	180	274	301	169	61	102	228	216	13
	1QNE_C_A207	83	200	261	305	156	50	89	255	248	13
	1CN0_C_C13	89	199	270	306	180	59	91	231	240	13
	1XC9_B_T27	82	195	282	297	172	52	89	227	232	13
	1QNE_E_A206	93	204	283	288	159	50	75	253	251	13
	1QN8_C_T205	91	202	274	299	156	53	93	232	242	13
	1YTF_E_A14	97	205	277	289	172	53	97	247	254	13
	1QN9_E_A207	74	190	273	294	159	58	92	252	244	13
	1NVP_F_T5	103	211	272	293	163	39	98	258	269	13
	1QNB_C_A206	87	202	285	284	163	58	80	251	245	13
	1QN5_D_C221	94	184	271	292	162	59	88	237	238	13
	1YTB_C_T22	105	198	277	282	170	47	91	240	245	13
	1QN4_C_A208	89	199	279	296	158	56	92	247	243	13
	1YTB_C_A5	96	212	290	289	176	41	87	256	262	13
	1QNA_E_A208	95	214	272	297	153	54	88	244	241	13
	118D_A_C4	78	192	284	152	198	179	85	207	186	19
	370D_A_C3	81	199	279	135	195	190	94	205	189	19
	1L3V_C_A5	80	189	292	158	195	185	87	205	188	19
	138D_A_C7	76	207	284	158	195	177	88	202	195	19
	338D_A_C4	85	189	287	153	191	179	93	208	189	19
	317D_A_T4	82	193	284	140	194	180	92	205	189	19
	1EYU_C_C9	105	179	289	161	194	186	81	220	187	19
	1XUX_A_C2	86	205	287	138	199	183	85	201	182	19
	440D_A_G2	89	190	287	158	191	173	87	206	187	19
	1EYU_D_C9	77	184	298	165	205	180	84	207	185	19
	295D_A_C4	83	192	286	140	190	186	96	206	185	19
	414D_D_G32	98	186	278	145	199	182	98	210	176	19
	395D_A_C6	77	203	290	160	185	174	86	208	192	19
	1NJW_C_G6	135	183	251	302	166	50	88	262	229	32
	1WTV_C_A111	144	185	259	295	175	42	102	265	234	32
	1JGR_A_A1006	120	174	271	304	173	50	110	252	237	32
	1BNA_A_A6	121	174	272	303	181	52	99	238	233	32
	453D_A_A6	117	181	270	312	166	44	108	240	234	32
	1I3T_A_G2	134	189	240	308	149	56	85	263	220	32
	1JTL_A_T7	119	184	266	305	162	55	97	239	234	32
	2BDP_T_A32	136	192	255	304	158	58	88	254	225	32
	1NKC_B_A5	139	187	256	303	160	56	86	253	218	32
	183D_A_G6	131	179	262	300	165	59	101	269	239	32
	1QNE_C_A204	113	191	272	281	185	44	87	229	243	32
	1VZK_A_A6	112	175	272	301	170	56	107	248	237	32
	1QN4_C_A204	139	188	266	278	187	50	94	238	237	32
	1QNB_D_C218	129	184	266	285	172	53	86	240	218	32
	1QN6_E_A204	133	189	261	268	192	49	84	237	237	32
	442D_A_T7	112	182	278	292	170	47	102	238	246	32
	1QN4_C_C202	142	184	253	288	176	52	83	245	229	32
	1NK4_C_A8	139	184	252	301	163	54	86	256	220	32
	1CDW_C_T106	113	198	268	287	166	47	89	238	240	32
	1NKC_C_G31	140	184	254	309	158	51	86	259	230	32
	1B97_D_T8	113	179	253	314	157	47	102	235	221	32
	1VE8_B_A6	123	173	265	312	171	52	114	249	236	32
	1IGN_C_A5	140	190	266	286	164	58	88	247	226	32
	1DSZ_D_A1541	142	178	270	296	173	45	114	268	245	32
	1RH6_C_T9	142	190	263	291	168	56	118	242	229	32
	1QNE_F_T220	121	197	267	285	166	53	87	239	236	32
	1QNA_F_C218	132	187	260	289	171	56	88	243	217	32
	1LAT_D_C9	113	178	274	282	178	62	106	239	228	32
	1NK7_C_A11	137	192	253	300	158	54	84	250	217	32
	1QNE_D_T220	121	197	263	297	165	46	97	239	243	32
	1U4B_C_T11	137	196	247	299	157	55	87	246	231	32
	1NK8_B_C24	132	192	252	301	159	53	88	258	223	32
	2BOP_B_A4	141	178	279	291	168	56	92	250	230	32
	460D_B_G14	123	185	269	297	161	60	86	238	222	32
	1J8L_A_A6	120	181	267	306	170	53	113	241	233	32
	1S2R_B_A18	126	180	261	309	168	51	112	247	236	32
	1QN3_E_G211	131	195	251	298	165	51	114	246	236	32
	473D_B_A16	138	182	267	299	171	38	109	259	248	32
	245D_B_A9	127	182	261	288	178	59	103	243	236	32
	1HCR_B_A12	138	182	279	300	168	39	82	242	243	32
	1BNA_B_A18	130	174	259	302	174	60	109	252	229	32
	1NK0_C_G6	131	181	259	297	170	54	93	260	227	32
	1D56_A_A3	128	181	273	296	171	55	109	249	247	32
	1P71_C_C3	119	178	268	302	177	51	81	242	219	32
	9BNA_B_G14	128	182	266	283	163	73	101	254	236	32
	245D_A_A3	136	191	257	294	165	50	88	247	231	32
	1FMS_B_T19	122	187	263	312	166	43	109	235	234	32
	1QN8_F_T220	130	200	259	289	167	48	91	245	238	32
	307D_A_A8	122	189	278	292	173	50	111	242	235	32
	1YTB_D_T22	111	201	272	284	174	45	94	242	250	32
	1QN8_C_A204	132	191	264	289	183	45	91	232	232	32
	1D61_A_A3	142	177	272	289	171	54	113	271	253	32
	1PER_A_G17	121	192	272	288	164	70	123	240	241	32
	1QN8_D_T225	86	214	280	281	181	59	152	239	265	41
	0AN8_A_C6	73	187	296	300	177	58	137	209	243	41
	1UB8_E_A4	95	211	289	300	175	61	147	197	250	41
	1QN5_D_C219	85	232	283	297	180	54	126	211	239	41
	4BDP_T_G6	89	202	298	284	202	56	143	194	249	41
	1EM0_C_A16	85	180	277	304	179	60	141	231	256	41
	1N1O_A_C3	96	189	273	297	180	53	141	225	263	41
	2BOP_B_C2	93	193	272	295	183	50	151	230	271	41
	1NJX_C_T9	89	204	290	301	181	53	138	210	250	41
	1A2E_A_T3	83	217	268	310	166	56	136	221	262	41
	3BDP_P_A12	85	185	278	300	188	48	136	213	250	41
	1VZK_A_C9	111	196	275	301	169	47	147	232	268	41
	1QN6_F_T225	84	210	288	283	183	60	144	236	260	41
	1BF4_C_C114	90	203	270	293	193	57	155	250	269	41
	1L3S_C_T8	86	205	297	291	198	54	143	192	249	41
	1YTB_C_T27	90	208	276	292	172	60	147	239	257	41
	1NK8_B_C27	79	198	283	302	186	50	138	213	250	41
	1NJW_B_T23	85	183	290	306	177	47	134	224	252	41
	1WTQ_B_T106	94	185	271	303	177	60	144	221	256	41
	1D45_A_C3	91	190	260	315	167	47	148	224	265	41
	1S2R_B_C15	90	182	264	301	168	64	132	231	258	41
	1U4B_B_C25	84	189	292	298	187	46	144	217	259	41
	1NKE_C_T10	91	182	287	294	187	48	139	223	252	41
	1QN4_E_A209	90	215	288	295	173	61	136	246	248	41
	1QN3_F_T225	86	216	283	292	175	55	140	238	259	41
	1LMB_1_T15	111	197	274	304	171	49	142	222	258	41
	2BOP_B_C6	91	206	280	308	165	53	143	228	266	41
	1IGN_F_T27	116	218	257	285	161	55	152	232	271	41
	1NK9_B_C19	86	187	288	308	170	58	142	235	246	41
	1LAT_C_C3	91	201	277	294	173	58	151	215	260	41
	1NVP_F_T8	98	203	280	298	182	43	144	258	266	41
	1B97_C_T6	85	207	298	288	199	48	140	218	240	41
	1NKC_C_T32	86	194	284	298	183	48	136	230	264	41
	1DC1_W_T5	85	214	297	296	180	60	140	205	244	41
	1U4B_C_G10	91	180	297	301	184	53	137	220	246	41
	1NKC_B_T6	86	170	292	306	181	51	137	218	243	41
	1NVN_A_T5	97	182	269	309	177	46	143	239	269	41
	4BDP_P_T25	87	182	282	298	185	46	143	224	259	41
	1WTV_C_T113	92	207	271	299	180	58	143	245	260	41
	1FMS_B_C15	82	182	285	289	176	70	146	227	261	41
	431D_B_C13	85	201	291	297	181	58	147	213	249	41
	1DC1_C_T3	96	183	269	318	163	39	134	239	254	41
	1D78_A_C6	77	197	282	306	177	60	138	207	240	41
	1UB8_B_A5	144	184	264	297	176	52	127	251	253	50
	1S2R_B_T20	125	177	265	299	180	57	129	241	247	50
	307D_B_C16	133	185	268	284	179	54	116	239	241	50
	1SK5_A_T3	130	178	264	295	185	53	121	247	253	50
	352D_E_G43	148	184	259	294	185	50	128	242	236	50
	1MNN_C_T5	126	180	272	295	179	54	130	243	255	50
	1O0K_B_G1009	143	181	269	293	185	45	132	242	245	50
	352D_A_G4	120	178	272	291	184	46	129	238	239	50
	453D_A_A5	135	179	267	290	175	54	117	253	240	50
	1GU4_C_G8	131	185	256	316	165	44	112	253	230	50
	1S23_A_T6	117	182	263	308	175	51	123	236	251	50
	1HCR_C_A21	144	190	258	295	175	63	126	239	230	50
	307D_B_T12	132	189	260	300	174	53	124	239	243	50
	1QNA_E_G212	116	196	265	294	161	58	129	240	250	50
	1NKP_G_G307	120	185	259	315	173	38	119	251	246	50
	1SUZ_C_C9	111	193	267	288	189	53	137	223	256	50
	1LLM_A_C4	112	186	261	305	171	49	116	240	244	50
	1AIS_E_G1428	120	185	265	307	170	51	123	242	240	50
	1JGR_B_T2007	116	182	268	304	175	50	120	241	245	50
	1KBU_D_C8	138	193	268	289	176	52	117	235	251	50
	1SK5_B_A18	111	170	274	300	173	56	125	247	243	50
	1P4Y_B_G14	146	171	250	305	173	48	117	275	239	50
	1SK5_B_T13	126	175	266	302	177	53	119	246	246	50
	386D_A_A4	127	180	279	288	172	52	128	251	262	50
	196D_A_T2	142	187	256	303	176	45	114	254	246	50
	1T9I_C_A505	128	183	270	301	178	43	119	240	243	50
	1KX3_J_A-13	136	181	268	307	182	44	126	248	251	50
	1RPE_A_G29	125	174	255	283	189	65	144	245	238	50
	1I3T_A_A5	145	177	269	294	181	52	118	252	243	50
	1JK2_C_C56	142	192	272	302	175	40	118	243	245	50
	1DCW_D_G4	136	173	269	293	180	58	128	268	253	50
	1M19_I_T142	129	187	264	305	170	49	124	251	247	50
	453D_B_A17	141	166	279	277	187	64	122	257	245	50
	2PVI_D_G3	141	187	264	289	165	57	125	262	252	50
	1VZK_B_T20	109	185	272	298	174	52	114	236	238	50
	1QN6_F_T220	119	197	264	294	176	47	112	239	256	50
	1TRO_K_G2	130	180	281	282	176	56	122	244	241	50
	1LMB_1_C5	118	178	277	304	189	24	123	244	257	50
	355D_A_A6	128	177	264	311	173	49	113	251	240	50
	1YTB_D_G19	132	187	264	287	183	56	126	239	245	50
	307D_B_T17	116	185	260	300	172	61	120	241	244	50
	1RPE_A_G37	124	177	262	300	173	64	124	243	230	50
	1BNA_A_A5	120	180	268	287	180	66	121	234	238	50
	1VE8_A_A6	133	186	261	308	169	49	115	245	237	50
	1RPE_A_T38	124	193	241	316	154	54	126	230	238	50
	1JFT_B_A705	132	184	262	311	172	35	116	262	256	50
	1FQ2_A_A5	129	174	277	290	184	50	122	243	252	50
	1JUX_A_C6	101	180	267	308	167	57	128	247	251	50
	1IGN_C_C14	114	155	275	300	178	52	117	245	222	50
	1S2R_A_A5	118	175	269	301	181	53	127	242	249	50
	1TDZ_B_T9	117	191	266	298	177	40	127	244	256	50
	1CL8_B_G11	133	198	264	308	171	35	121	230	241	50
	1RPE_A_T36	114	186	262	305	167	50	124	245	243	50
	1UB8_F_A5	144	187	262	301	169	52	112	252	245	50
	463D_A_A6	135	172	265	301	173	58	118	248	239	50
	1MNN_B_A12	142	189	270	290	177	46	123	245	249	50
	1NKP_G_A306	140	189	269	297	177	43	120	250	251	50
	307D_D_T37	119	181	268	316	175	44	120	233	234	50
	1IKK_A_A8	117	172	270	302	184	53	133	242	240	50
	1WTO_C_A112	138	188	255	316	167	43	117	247	240	50
	1L3L_G_A16	131	181	264	308	173	47	129	255	252	50
	1RQY_A_A3	133	187	267	302	178	44	118	251	253	50
	1BNA_B_T19	109	179	272	301	179	55	122	229	240	50
	1VZK_A_G4	140	174	265	293	175	66	130	256	246	50
	1RH6_C_C10	118	186	256	290	180	61	125	229	245	50
	1LAT_C_T13	132	178	257	292	175	62	120	242	236	50
	1RUN_D_A12	135	187	266	300	162	54	130	265	257	50
	1IGN_D_G26	144	186	269	283	181	57	118	237	227	50
	1SGS_A_T12	129	191	261	310	168	42	116	250	249	50
	3HTS_A_C5	124	181	272	291	185	53	126	246	242	50
	276D_A_A3	115	190	259	315	175	43	123	228	251	50
	1RUN_D_T21	133	171	256	286	185	62	118	245	237	50
	1JX4_T_C16	139	189	269	313	173	35	113	244	242	50
	443D_B_T20	110	178	270	298	174	48	120	238	243	50
	1T9I_C_A506	119	182	267	306	174	46	125	243	246	50
	1TRO_I_G16	110	182	263	291	190	61	133	221	233	50
	1RUN_F_A4	132	178	277	314	179	37	130	225	234	50
	1DSZ_D_T1538	129	175	262	305	168	51	116	246	238	50
	1M19_J_C253	135	186	267	291	188	42	139	260	290	54
	2BDP_T_T30	140	178	265	299	184	47	131	250	256	54
	1KX3_I_T31	137	185	244	313	173	42	137	258	254	54
	1NKP_J_T815	135	181	268	303	181	48	134	247	257	54
	1S32_I_A72	138	192	259	300	184	37	136	246	260	54
	196D_A_G6	135	174	266	284	194	58	130	258	268	54
	1WTE_X_C2	129	208	275	288	174	39	125	229	265	54
	1S32_I_T74	135	180	255	308	185	41	137	253	260	54
	1SXQ_F_T23	134	176	254	316	180	42	132	250	249	54
	1M5R_E_T15	141	173	259	299	192	49	141	248	249	54
	1S32_J_A153	140	181	260	311	181	40	136	244	250	54
	1RUN_E_A23	136	157	283	284	230	43	143	240	258	54
	1CW9_B_C7	134	203	252	297	168	45	136	252	269	54
	1PH8_G_T5	127	188	247	311	164	51	142	258	264	54
	1KX3_I_A51	139	166	265	314	189	41	137	274	267	54
	1S32_J_T282	138	187	257	307	174	47	144	253	267	54
	1NKP_F_C114	117	176	241	316	181	48	138	244	250	54
	1WD0_C_T113	131	200	244	298	173	37	122	259	261	54
	1D8X_A_T6	145	189	284	288	179	47	136	242	268	54
	1M19_J_G224	137	191	259	308	169	42	144	258	276	54
	1M19_J_T232	140	183	257	300	179	47	139	256	253	54
	1P3L_I_T105	136	179	246	311	182	44	138	250	262	54
	1M19_J_T250	128	194	241	325	167	33	136	248	269	54
	3CRX_D_G28	140	179	263	294	190	45	142	248	258	54
	1ZF0_A_T4	139	196	258	297	168	50	142	244	258	54
	2BDP_P_C9	138	183	239	312	171	47	136	255	254	54
	1MUS_C_T11	120	191	256	324	170	30	133	233	233	54
	1EN8_A_A3	143	173	273	290	178	48	124	278	263	54
	1P71_D_C18	132	199	255	309	180	34	151	243	263	54
	360D_B_G16	138	161	266	306	196	50	142	257	261	54
	1MUS_B_G6	131	155	289	281	217	52	130	232	250	54
	1NKP_F_A116	134	188	243	320	161	44	127	257	249	54
	1G9Z_E_A603	144	177	274	296	182	46	136	257	257	54
	1NKP_F_G111	138	182	268	311	178	34	122	258	255	54
	1KX5_J_C2	126	198	252	299	170	46	139	248	267	54
	1MJ2_G_G5	138	175	265	302	188	42	136	254	252	54
	1DL8_A_A1004	142	177	261	291	175	55	141	260	266	54
	1L1T_B_A3	142	177	269	298	191	47	142	232	241	54
	1RPE_B_T8	119	178	241	317	166	56	134	246	240	54
	1EGW_H_G14	133	173	250	308	188	44	137	254	243	54
	1KX3_J_T-12	126	199	263	303	166	42	130	251	258	54
	1KX3_I_C-29	138	166	272	297	204	41	144	267	270	54
	1P3L_J_T183	138	193	247	314	169	42	138	249	261	54
	1M19_I_C12	141	174	270	288	207	44	143	242	260	54
	1P3L_I_G94	143	191	246	321	158	43	140	248	250	54
	1P3L_J_C171	142	181	264	295	188	46	141	256	246	54
	1KX3_I_T1	132	184	254	311	177	43	132	253	256	54
	2NLL_D_A530	124	188	238	305	164	48	124	260	238	54
	1S32_J_G161	140	191	262	290	182	46	140	250	267	54
	1L3L_E_G9	137	172	241	310	172	57	143	263	242	54
	1S32_J_G214	142	187	267	305	171	47	138	263	269	54
	1P3L_J_C190	137	173	275	298	195	44	140	272	278	54
	1L3L_H_A118	139	186	265	300	189	36	132	240	256	54
	2CRX_C_G28	139	168	283	277	203	47	145	241	266	54
	1T9I_D_C560	134	187	268	289	185	46	135	250	264	54
	1S32_J_G179	137	179	262	299	197	41	139	249	252	54
	1IGN_C_C4	132	189	245	289	177	55	140	246	247	54
	1PUY_A_A12	136	172	269	296	183	58	138	248	251	54
	1P3L_I_A124	138	184	246	310	181	41	139	269	274	54
	1G9Z_D_G519	142	174	265	302	194	46	137	237	245	54
	1P3I_J_A181	139	157	268	306	208	40	139	261	264	54
	1HWT_A_T16	135	171	247	315	180	50	143	255	247	54
	1L3L_E_T13	136	181	253	306	181	46	138	253	262	54
	1A1H_B_G4	138	201	276	293	178	34	137	228	267	54
	1SSP_B_G24	138	184	257	314	184	34	136	247	259	54
	1NNJ_D_C3	136	176	258	310	186	40	133	258	252	54
	1EGW_G_C15	139	180	265	304	183	47	135	243	252	54
	1G2F_E_T74	140	185	250	304	182	40	140	252	249	54
	1M19_I_A43	138	176	274	295	197	36	139	255	271	54
	1M19_I_T143	124	200	254	301	165	47	140	247	271	54
	1P3L_I_C13	141	184	248	302	178	52	145	256	268	54
	1JK2_B_G7	142	176	264	294	198	41	139	245	257	54
	1M5R_D_T3	134	182	245	309	179	42	136	257	250	54
	1G2F_E_C79	140	188	258	312	176	37	143	249	264	54
	1KX3_J_T-40	141	165	264	296	209	45	137	257	278	54
	1P3I_J_A157	134	177	264	317	184	33	139	255	252	54
	1P3I_J_T208	133	193	263	305	178	33	138	250	271	54
	1M19_I_C129	139	194	264	297	176	46	141	245	246	54
	1LAT_C_G12	131	175	255	285	197	62	132	239	242	54
	1R2Z_C_C15	139	170	270	293	205	35	134	258	262	54
	3CRX_F_T16	141	186	257	316	176	34	142	246	261	54
	1PUF_E_A35	139	191	252	315	165	38	140	261	272	54
	477D_A_C9	127	211	262	293	165	42	146	239	277	54
	1P3L_J_T211	138	202	248	314	158	42	135	253	268	54
	1P3L_I_C69	135	203	261	300	168	49	147	245	282	54
	244D_P_G154	121	184	263	277	195	46	134	237	257	54
	1M5R_D_A10	141	182	253	307	177	46	140	252	255	54
	428D_A_A6	133	179	260	312	178	43	130	253	253	54
	1S32_I_G94	142	183	254	314	170	43	139	249	248	54
	1P3I_J_A153	140	180	267	306	188	36	135	244	260	54
	1P3L_J_C199	134	168	268	303	205	32	138	263	258	54
	1L3V_C_G7	141	178	260	306	187	44	136	250	249	54
	1KX3_I_G-58	144	163	268	301	198	48	145	261	251	54
	258D_C_G14	131	198	239	295	168	42	127	249	238	54
	1P3L_J_T232	140	175	267	294	193	42	138	288	271	54
	1M19_J_G246	141	192	269	313	170	35	142	254	275	54
	1PH4_H_G4	134	170	272	314	177	50	133	268	250	54
	1SXQ_E_T22	137	174	250	311	181	48	137	251	246	54
	1TDZ_C_A26	114	192	250	310	169	39	132	241	248	54
	1D2I_C_A9	140	185	275	292	171	43	125	261	262	54
	1M19_J_A270	139	191	254	300	169	50	135	260	261	54
	1SGS_A_T4	131	185	255	301	179	50	141	252	266	54
	1P3I_J_G214	143	181	266	301	178	47	147	265	270	54
	1KX3_I_G65	133	159	252	316	192	47	145	258	251	54
	1XO0_C_A24	142	187	241	301	164	67	142	241	233	54
	1L3L_F_G104	137	177	258	313	188	39	134	246	245	54
	1KX3_I_T69	134	186	260	313	169	42	128	251	252	54
	1EGW_F_A3	140	188	240	295	172	56	135	257	247	54
	1R2Z_C_C21	140	183	262	294	184	52	143	245	251	54
	1G9Z_D_T522	142	191	261	304	171	45	140	259	268	54
	3CRX_F_T23	139	187	237	309	167	48	141	256	240	54
	385D_A_T4	119	204	274	282	156	52	141	250	257	54
	1KX5_I_A4	143	188	264	306	168	45	142	259	270	54
	1L3T_C_T10	132	182	241	319	168	45	136	260	253	54
	307D_B_T18	120	195	271	282	175	52	133	244	264	54
	1HWT_E_T5	141	177	240	316	180	47	147	256	265	54
	1L6B_A_T5	124	181	275	300	184	43	142	252	276	54
	1WTV_C_T110	135	180	248	304	181	51	144	249	265	54
	1G2F_A_A12	130	188	249	317	168	41	140	242	248	54
	1CW9_A_C7	125	194	254	307	166	46	139	247	268	54
	1S32_I_T120	144	184	269	297	182	51	143	249	265	54
	1T9I_C_C507	125	179	260	309	188	40	135	246	240	54
	1NKP_J_A806	143	186	254	301	171	48	132	268	257	54
	2HDD_D_A30	131	175	265	311	181	43	137	249	245	54
	1S32_J_T182	136	156	268	318	196	40	139	279	262	54
	1NNJ_E_A18	138	179	268	311	179	36	130	262	256	54
	423D_B_C15	118	195	276	285	173	48	136	239	262	54
	1FHZ_B_T15	118	204	273	285	212	57	145	255	279	54
	1EHV_A_G16	140	174	243	311	181	43	141	265	249	54
	1NKP_F_A103	144	181	243	300	187	46	140	255	257	54
	1S32_J_T274	138	166	263	314	189	50	140	258	245	54
	1NNJ_D_C11	128	186	241	324	173	43	138	243	246	54
	1P3I_I_T91	130	184	262	309	185	33	136	259	269	54
	1KX3_I_T-37	137	152	266	315	196	49	141	251	251	54
	1P3I_J_A176	136	180	238	318	170	42	138	260	251	54
	1M19_J_G281	134	170	273	305	203	34	137	243	248	54
	1L3V_B_C25	137	183	257	304	184	39	137	248	255	54
	1L3L_G_C15	123	188	250	308	177	42	131	248	255	54
	1NT8_A_T5	127	192	246	307	186	46	147	254	275	54
	454D_E_A38	144	176	271	295	173	48	119	272	255	54
	1KX5_J_T67	137	175	250	313	184	47	138	245	248	54
	1KX5_J_T-42	141	189	245	301	174	47	142	253	252	54
	455D_B_C21	134	206	261	302	162	41	139	248	273	54
	1NKP_G_G313	140	182	271	294	189	38	132	244	255	54
	1TEZ_I_T2	141	188	274	290	182	46	140	252	274	54
	1HLV_B_G10	141	187	270	296	171	50	141	254	266	54
	3PVI_D_G3	136	180	260	295	185	48	137	256	262	54
	1P3L_J_A207	134	183	265	308	182	40	137	250	260	54
	1A73_F_A17	128	183	243	306	188	49	144	234	240	54
	1MJ2_F_G5	138	187	247	313	173	40	132	257	253	54
	1KX5_J_C-62	130	192	248	304	177	39	134	251	255	54
	1KX5_J_G-41	142	181	259	271	198	53	158	252	278	54
	1LLM_B_G31	138	177	261	287	196	52	141	244	253	54
	1NKC_C_G36	139	172	257	303	190	48	139	248	246	54
	1G75_B_G16	141	155	268	309	196	50	144	257	249	54
	1KX3_I_A-17	142	166	269	299	202	43	141	246	246	54
	1M19_J_A256	141	183	252	324	169	34	143	261	268	54
	1MJQ_E_A13	139	186	245	311	178	39	141	248	256	54
	1XO0_C_A30	138	186	248	299	180	49	139	238	243	54
	1P3L_J_A287	142	205	283	282	185	41	138	205	261	54
	477D_B_A18	135	172	267	310	184	47	134	248	249	54
	2PVI_D_G11	143	172	267	274	208	45	152	234	250	54
	1AAY_C_A52	129	191	250	308	171	56	136	235	242	54
	1MJQ_F_A3	126	188	275	308	187	26	135	237	260	54
	1M19_I_G131	142	183	265	309	172	41	146	265	273	54
	352D_O_G144	133	180	257	295	184	40	149	249	263	54
	1PUF_D_G8	135	159	272	290	209	53	135	251	253	54
	1DOU_B_T19	133	190	246	315	167	46	135	244	248	54
	1P3I_I_C60	138	194	237	304	173	50	143	245	267	54
	1KX5_I_G48	144	188	247	306	169	47	131	265	253	54
	1S32_J_G281	135	172	270	299	205	36	138	242	253	54
	3CRX_C_T32	139	187	251	302	177	44	140	253	268	54
	1GU4_D_A111	124	185	243	315	166	46	131	257	248	54
	1O0K_A_G1002	144	173	260	295	209	49	147	233	250	54
	307D_A_A6	132	180	269	300	185	48	133	237	250	54
	1EO4_C_C9	130	191	240	314	165	53	135	239	249	54
	1A1I_B_G2	137	184	262	305	171	43	140	264	279	54
	1MJ2_F_C15	136	185	248	319	164	45	133	257	247	54
	455D_A_T8	119	174	260	316	180	47	136	242	246	54
	1KX3_J_A-1	127	188	257	318	177	31	133	246	254	54
	1KX5_J_T50	134	185	256	305	181	33	134	260	252	54
	1P3I_J_T183	139	192	244	311	167	46	143	246	249	54
	1S32_I_A141	134	179	263	306	195	40	136	237	255	54
	1HWT_F_T15	142	181	266	302	203	41	147	240	271	54
	1TEZ_N_C12	138	202	270	289	177	44	138	231	267	54
	1M5R_C_T3	134	181	248	311	180	42	138	258	255	54
	1ZF7_A_T4	134	180	243	314	165	46	121	257	240	54
	1KX3_I_T-71	142	174	274	282	200	47	144	238	268	54
	1P3L_J_G161	143	181	254	306	181	44	142	270	282	54
	1T9I_D_T572	132	197	260	299	168	43	143	253	268	54
	1P3I_J_G179	140	165	262	307	198	43	142	258	264	54
	1KX5_I_T-38	135	168	252	319	177	49	136	256	241	54
	1P3L_I_G135	135	167	260	303	205	38	139	252	258	54
	1G9Z_C_A504	138	163	274	313	189	44	135	253	248	54
	4BDP_P_C20	142	175	239	321	173	46	139	261	254	54
	1P3I_J_A170	140	166	269	296	208	41	143	251	256	54
	1SXQ_D_T8	138	181	244	319	175	38	134	252	257	54
	1XO0_C_G28	137	183	265	301	178	40	141	251	257	54
	1KX5_J_T-26	135	199	262	304	167	47	145	247	277	54
	428D_B_A17	144	182	267	306	186	36	130	249	259	54
	3CRX_D_A12	140	185	275	292	187	46	140	233	256	54
	1RQY_B_T3	136	175	273	289	202	44	141	239	248	54
	1JB7_H_G4	137	174	266	319	171	49	128	269	252	54
	1KX5_I_T-37	136	190	253	311	170	44	140	241	257	54
	3CRX_C_A4	143	188	272	285	186	47	140	251	270	54
	1KX3_J_C-52	137	173	246	304	191	46	142	271	269	54
	1D11_A_A4	131	191	269	298	173	31	143	258	272	54
	1KX3_I_T32	137	180	241	321	169	45	139	254	251	54
	1KX5_J_T39	137	188	256	304	178	40	136	251	246	54
	352D_G_G64	135	178	253	297	181	50	142	251	241	54
	1S32_I_A57	140	198	250	307	166	44	143	246	260	54
	1IGN_F_T35	121	187	259	290	170	44	151	248	272	54
	1ZF0_B_C18	129	199	256	293	178	46	147	250	278	54
	1P3I_J_A202	139	199	239	309	166	43	142	252	271	54
	1L3L_E_G4	139	176	261	307	191	42	133	245	247	54
	1P3L_I_G144	140	182	235	307	174	45	142	261	249	54
	1NKP_G_C314	132	193	251	303	172	43	142	255	264	54
	2HAP_A_C4	141	166	247	314	179	57	143	264	260	54
	1KX5_I_C43	134	181	241	309	186	43	137	256	257	54
	1P3I_I_T52	138	199	241	303	169	42	140	264	282	54
	1KX3_J_A52	140	162	267	298	202	41	139	263	252	54
	1MJQ_F_A11	136	190	265	302	179	36	139	244	267	54
	1P3I_J_C199	138	170	268	294	216	36	141	258	268	54
	1P3L_J_A170	142	175	239	305	185	47	142	257	256	54
	1ZF7_B_C15	112	198	249	307	161	52	153	250	269	54
	1KX3_I_T-3	141	194	257	301	167	46	147	259	272	54
	1SXQ_D_A2	133	177	242	319	167	51	134	258	248	54
	1T9I_D_G565	127	180	266	305	172	47	129	270	266	54
	1M19_J_A181	141	164	246	319	186	46	142	262	255	54
	1S32_I_A19	138	180	254	306	181	46	137	249	255	54
	1S32_I_G122	136	176	252	308	185	45	137	254	251	54
	3CRX_F_A30	140	189	243	304	174	47	143	243	245	54
	1M3Q_C_T25	137	176	263	308	185	41	137	253	264	54
	1L3V_C_T15	135	179	245	318	170	49	139	248	237	54
	1Q3F_B_C8	135	173	255	311	191	40	141	255	253	54
	1W0U_D_C6	125	173	257	308	195	45	142	242	242	54
	1L3V_B_T29	133	182	261	305	180	41	129	258	254	54
	244D_H_G73	141	181	266	288	196	48	137	238	244	54
	1P3L_I_C44	139	162	270	300	207	44	146	261	268	54
	1W0U_D_A16	139	191	259	304	166	51	140	259	264	54
	1KX3_I_G-42	141	188	241	300	183	43	139	245	263	54
	1KX3_I_T18	126	189	258	310	175	39	130	250	259	54
	1LMB_1_G10	139	185	267	292	171	48	141	268	272	54
	1P3L_J_T221	136	187	252	306	179	40	138	244	256	54
	1NNJ_D_T4	133	183	257	311	189	24	129	252	257	54
	1L1T_B_T8	121	189	241	314	159	52	141	254	253	54
	1G2F_D_A53	126	189	243	323	162	35	142	256	254	54
	1KX5_J_G58	142	179	261	309	171	42	143	273	267	54
	1P3I_I_A43	139	177	251	306	181	44	140	260	261	54
	1KX5_J_C-21	131	177	274	300	204	29	138	264	265	54
	1UB8_E_C2	126	200	276	294	184	51	149	256	282	54
	1L3V_C_C16	139	201	263	275	188	43	138	237	273	54
	1S32_I_C114	139	210	286	279	179	45	134	215	271	54
	1P3I_J_A228	140	186	251	301	175	47	133	264	258	54
	1KX5_J_C-64	137	180	259	290	195	48	134	256	262	54
	1KX3_J_A-67	143	186	262	304	179	40	133	242	253	54
	1T9I_D_T557	128	177	248	314	181	41	136	256	243	54
	1KX5_I_G-15	143	179	265	303	179	47	143	257	265	54
	1P3I_I_A139	140	192	260	290	179	46	148	238	265	54
	1S32_I_T86	134	194	249	307	166	43	142	265	266	54
	442D_A_A5	129	172	254	299	183	51	135	252	249	54
	1P3L_J_T238	140	182	256	300	181	44	139	262	279	54
	1S32_J_T232	143	172	267	298	203	44	137	291	276	54
	1SXQ_F_C20	141	197	293	293	187	26	131	210	252	54
	1P3I_I_A85	139	183	258	307	179	41	130	256	263	54
	1KX3_I_T-59	141	184	243	301	181	52	144	246	261	54
	1KX5_J_G-3	139	177	262	301	182	41	144	264	265	54
	1P3L_I_A61	137	191	261	309	177	29	135	262	279	54
	1KX5_J_A26	138	188	279	295	175	46	141	250	269	54
	1P3L_I_T136	139	166	267	311	198	41	145	258	257	54
	1KX5_I_C-71	135	184	247	313	174	47	140	255	262	54
	1KX3_J_A-63	133	177	267	318	177	39	132	260	252	54
	1NKP_H_C614	138	205	245	304	163	43	137	245	257	54
	1ZF5_A_C7	119	198	247	309	165	46	142	250	269	54
	1SSP_B_A25	136	173	272	306	190	33	128	259	269	54
	3CRX_D_C31	143	163	264	296	214	45	141	251	247	54
	1KX3_J_A65	140	163	265	303	203	48	141	243	244	54
	1KX3_I_A10	130	184	257	312	176	36	131	259	258	54
	1P3L_J_T252	139	199	257	294	178	43	145	257	266	54
	1WTP_D_C110	124	176	241	304	174	65	145	247	253	54
	1KX3_J_T-51	142	170	268	302	191	45	140	269	259	54
	1P3L_J_T263	137	158	275	303	197	46	151	258	259	54
	1PJJ_E_G17	142	174	262	308	192	40	139	254	262	54
	244D_C_G24	123	185	254	281	191	45	135	241	254	54
	436D_B_C21	118	193	274	299	173	41	144	243	268	54
	1XO0_D_G31	142	181	262	300	205	33	149	240	255	54
	1P3L_I_A109	139	174	262	305	181	44	146	263	260	54
	1NJW_C_A10	140	175	262	310	182	46	134	253	247	54
	1XO0_C_T7	142	191	253	309	173	41	138	251	260	54
	1EON_C_A3	127	187	243	316	164	43	145	257	260	54
	1S2R_A_T9	129	199	264	302	164	43	144	245	274	54
	1S32_I_T65	139	186	252	310	169	47	142	269	274	54
	3CRX_E_A30	140	168	265	298	202	45	142	245	248	54
	1FN1_B_U2003	139	181	257	304	190	44	138	237	252	54
	1NK8_C_T8	132	187	250	306	174	44	137	258	253	54
	1HLV_B_G18	141	179	251	305	185	46	139	249	246	54
	1KX5_I_T45	140	173	252	319	176	44	135	250	244	54
	1P3I_J_G217	144	174	268	307	184	42	140	259	268	54
	1PER_A_T11	137	186	251	322	181	32	136	242	262	54
	1P3I_I_G31	142	185	247	296	189	45	141	244	260	54
	1KX5_I_T70	123	191	265	295	170	49	137	251	265	54
	1PUF_E_A22	143	177	274	293	191	37	142	257	272	54
	1XO0_C_C22	132	189	258	297	178	48	139	242	259	54
	1NNJ_E_G19	130	178	249	326	168	40	139	256	251	54
	1NK8_B_T23	130	186	257	309	175	43	132	254	258	54
	1RUN_F_T-1	141	164	252	305	195	48	146	262	256	54
	355D_B_G16	141	151	270	304	200	54	146	258	252	54
	1P3L_J_T250	139	182	238	315	176	40	139	264	253	54
	1L3U_C_G9	141	193	235	300	178	45	137	252	253	54
	1JB7_H_T5	128	201	246	305	161	46	139	252	273	54
	1KX5_I_C-24	129	184	250	301	178	52	137	254	257	54
	1FIU_K_G8	136	189	270	295	178	45	135	251	263	54
	1NK8_C_G6	141	179	266	309	183	36	128	261	257	54
	1UB8_D_C2	140	202	280	286	184	53	147	259	281	54
	1P3L_I_T142	135	187	249	317	166	43	135	253	254	54
	428D_B_G16	143	155	266	306	196	53	144	256	249	54
	428D_A_A5	137	185	261	303	183	44	133	244	253	54
	1KX5_I_G21	133	164	260	320	190	38	136	256	247	54
	2HDD_C_A13	122	186	250	305	180	46	135	233	247	54
	1D58_A_T4	122	192	283	284	176	43	147	242	290	54
	1RH6_D_G21	111	184	255	296	202	37	151	224	253	54
	1T9I_C_C502	123	181	237	311	176	54	146	251	254	54
	1WTP_F_C110	135	197	254	302	167	48	147	253	269	54
	1QN6_C_G211	136	182	270	291	181	47	138	247	257	54
	1KX5_J_C15	141	186	275	287	183	52	145	248	259	54
	1J59_F_C3	129	168	258	304	189	52	134	234	243	54
	1L1T_C_T14	141	183	237	306	172	50	139	264	254	54
	1A1K_C_G53	133	196	247	318	165	32	133	246	256	54
	1KX5_J_A68	138	183	253	315	181	37	130	248	251	54
	352D_H_G73	140	176	262	299	191	48	132	245	244	54
	1NK0_C_T5	136	199	265	296	176	46	131	237	260	54
	1R68_A_T4	122	199	277	283	173	51	138	243	259	54
	1L3V_C_T8	136	188	246	308	176	41	135	249	254	54
	1P3I_I_T23	143	174	283	291	197	45	141	271	267	54
	1TRO_J_T10	129	187	268	290	178	49	147	255	287	54
	1M19_I_A85	140	182	250	319	169	43	133	262	262	54
	1G9Z_F_T620	130	178	248	318	173	49	136	246	237	54
	1HWT_A_T7	126	166	257	325	179	43	140	255	249	54
	1D23_B_G12	140	160	266	292	188	58	135	261	255	54
	476D_A_A5	142	172	254	306	184	46	132	261	249	54
	1J59_C_T4	130	172	252	306	196	55	133	254	269	54
	1P3L_I_A95	140	196	234	307	175	40	142	250	277	54
	1VZK_B_C21	114	200	268	306	165	44	136	238	270	54
	1L3L_H_A116	132	179	265	308	177	45	133	255	251	54
	1G2F_D_C56	138	179	255	307	170	59	140	244	237	54
	1P3I_I_T106	141	183	269	303	184	43	142	261	276	54
	1P3L_I_T65	138	175	258	309	180	47	144	268	280	54
	1KX5_J_A-63	134	176	270	317	177	40	130	262	251	54
	1S32_J_A181	138	165	267	302	200	39	136	270	279	54
	1SXQ_C_T11	131	187	258	306	177	39	130	251	261	54
	1M19_J_T238	131	199	242	313	166	38	137	258	277	54
	1S32_J_A270	140	166	269	295	204	44	143	258	261	54
	1KX5_I_A-13	136	179	270	298	190	44	137	241	254	54
	1NK0_C_G9	137	188	242	297	183	48	138	253	252	54
	1HWT_E_T8	139	189	255	303	183	46	146	249	267	54
	1D2I_C_G8	124	174	263	306	194	46	140	241	261	54
	1KX3_J_T-10	131	186	243	318	171	41	138	253	254	54
	1KX3_J_T16	140	178	247	312	177	51	134	255	248	54
	1EGW_G_A11	131	187	266	296	172	46	140	250	261	54
	360D_B_C21	118	196	271	300	172	45	140	240	267	54
	1Q3F_C_A25	138	174	274	297	196	36	136	252	266	54
	1M19_I_T104	136	196	277	305	180	33	134	235	255	54
	1P3I_J_C275	142	196	265	284	180	52	141	238	253	54
	1JX4_T_T13	128	197	245	314	162	34	132	257	254	54
	460D_B_G16	144	160	267	297	198	54	142	257	253	54
	1H6F_D_G18	139	174	266	296	199	49	134	241	248	54
	460D_A_C9	135	199	270	295	168	43	140	245	270	54
	1S32_I_T106	139	175	277	299	196	43	142	261	277	54
	1S32_J_G277	142	187	259	307	173	44	144	257	269	54
	1L3V_B_A23	134	167	273	315	195	33	134	255	254	54
	1NKC_C_A37	139	178	266	303	185	43	135	246	252	54
	355D_A_T8	114	171	265	307	187	51	138	240	248	54
	288D_A_A4	127	189	281	284	182	40	142	257	270	54
	1M19_I_C50	137	198	244	312	168	36	136	257	266	54
	1WTR_B_C106	137	195	271	292	176	43	126	252	265	54
	158D_A_T7	118	188	271	286	184	46	137	251	268	54
	1NK7_C_T9	139	177	265	301	190	42	138	249	257	54
	1SXQ_C_G7	136	172	261	306	195	43	136	244	249	54
	1M19_J_T208	132	187	263	310	174	35	133	256	265	54
	1P3L_J_A181	140	158	268	306	202	41	137	269	270	54
	244D_M_G124	123	184	261	295	186	39	137	239	254	54
	1P3I_I_T64	142	177	265	306	181	43	141	263	264	54
	1S32_J_T211	138	193	259	309	173	38	131	252	262	54
	1PJJ_D_C11	130	187	242	318	175	45	141	241	249	54
	1A73_E_T8	135	173	267	300	192	51	135	241	229	54
	1EON_C_C9	128	199	248	305	168	47	133	241	256	54
	9BNA_B_G16	143	155	268	291	197	60	137	263	252	54
	1EN8_A_T7	126	196	275	278	187	46	134	230	272	54
	1QNB_E_G212	155	211	210	313	133	49	131	276	246	86
	1MJO_F_C7	143	204	205	314	149	46	135	272	236	86
	1IGN_C_C17	135	207	217	323	162	43	137	242	264	86
	1NKC_C_T35	140	208	207	313	142	50	139	265	248	86
	3CRX_E_A29	142	199	214	315	152	47	140	256	245	86
	1P3I_I_C107	142	210	194	315	140	49	142	276	258	86
	1P3L_I_T45	146	198	205	318	153	47	142	268	259	86
	1NK4_B_C22	141	199	207	316	143	52	140	260	241	86
	1KX5_J_G64	137	184	229	324	151	50	135	264	244	86
	1G2F_A_A13	140	200	226	313	166	39	139	248	251	86
	1P3L_J_T239	139	201	239	305	155	55	145	279	255	86
	1M19_I_T80	130	185	225	315	175	43	147	265	258	86
	2OR1_A_T11	168	231	205	302	154	44	141	264	267	86
	1P3I_I_A55	143	215	221	291	153	57	144	254	251	86
	2HDD_C_A8	145	201	235	316	151	43	127	256	249	86
	1M19_J_G280	137	188	222	313	167	39	134	275	243	86
	1P3L_J_T220	139	195	224	324	152	45	136	260	244	86
	1M19_J_A259	137	221	234	295	150	48	133	259	251	86
	1GTW_D_G110	151	198	207	320	173	32	148	263	251	86
	1XO0_D_T3	148	217	192	317	148	44	147	264	261	86
	3CRX_F_G17	142	211	204	319	138	46	138	261	256	86
	1M19_I_T123	133	210	243	309	154	40	133	268	265	86
	1P3I_J_C168	141	209	213	321	142	40	137	272	267	86
	1TEZ_M_C9	132	186	228	313	163	58	144	254	244	86
	1P3I_J_G283	143	192	221	324	149	47	143	264	254	86
	1P3I_I_A24	141	204	195	322	136	46	142	267	248	86
	1P3I_J_C155	137	202	223	324	151	35	141	262	262	86
	2CRX_D_A29	141	213	206	323	139	38	140	252	249	86
	1NKP_J_G807	132	190	233	317	157	49	133	257	241	86
	1KX3_I_A-46	146	186	231	327	149	47	142	274	263	86
	1S32_I_C79	142	205	226	325	145	42	132	260	267	86
	1NK0_C_C12	139	210	202	309	141	52	140	271	246	86
	2CRX_C_T32	136	211	223	310	154	37	137	249	265	86
	1S32_I_C88	150	240	208	313	135	40	143	254	274	86
	1P3I_J_T239	139	204	234	302	156	52	141	266	244	86
	1MJ2_G_T0	142	200	206	313	152	53	144	256	255	86
	1KX3_J_C2	137	217	195	323	136	43	141	262	264	86
	1ZF7_A_C2	135	185	220	317	159	56	146	260	256	86
	1DC1_C_C7	140	211	203	310	147	53	150	243	252	86
	1ZFB_A_C8	127	232	206	311	140	40	142	254	272	86
	1SSP_B_A28	137	196	228	322	148	42	135	266	262	86
	1KBU_D_T2	140	204	222	312	166	43	153	252	262	86
	1NJX_B_C20	140	193	218	311	161	47	137	258	248	86
	1P3L_I_T104	136	193	230	324	154	44	136	260	250	86
	1KX3_J_G60	139	182	229	322	162	37	136	282	256	86
	1P3I_J_C212	134	208	218	320	147	43	148	264	276	86
	1KX5_I_A-70	140	203	222	320	153	38	137	262	254	86
	1HWT_B_A14	135	175	218	318	154	60	142	264	240	86
	1P3I_I_A4	145	198	226	308	158	47	139	253	246	86
	1L3U_C_G13	140	192	219	320	151	47	138	263	245	86
	1NKE_B_G21	141	192	224	311	161	52	141	255	247	86
	1G9Z_E_G602	133	189	215	318	157	53	144	256	257	86
	1NNJ_E_A20	139	210	206	325	150	33	132	251	250	86
	1JK2_B_C9	131	189	224	325	163	41	137	257	250	86
	1HWT_B_T12	136	183	212	317	159	54	149	270	256	86
	1XO0_C_A29	141	217	198	316	135	48	138	257	238	86
	1K3X_C_G424	134	179	230	320	173	36	146	269	252	86
	1MJ2_F_T0	136	210	200	305	150	55	145	258	247	86
	3CRX_E_G10	141	191	215	323	144	51	139	266	251	86
	1IGN_D_T25	142	202	199	311	166	49	144	261	237	86
	1KX3_J_T19	139	206	236	308	156	47	140	265	249	86
	1P3L_J_C206	139	212	200	308	153	48	134	267	250	86
	1CW9_C_C2	143	253	159	287	148	52	142	279	269	96
	1KX3_I_T57	142	241	173	302	138	49	143	250	262	96
	1HLV_C_C6	140	234	180	299	131	52	139	278	255	96
	1P3L_I_G98	139	256	154	287	139	52	142	267	249	96
	1M19_J_A213	147	257	160	296	146	43	138	272	270	96
	1M6G_B_C12	127	261	159	289	139	44	153	293	281	96
	1S32_J_C253	144	253	163	289	136	48	144	263	249	96
	1TEZ_P_C11	140	242	169	301	131	53	137	257	231	96
	1VZK_A_G10	147	257	150	294	138	51	143	268	247	96
	1W0U_C_G12	143	222	188	302	144	50	146	265	244	96
	1FIU_L_C9	135	265	155	283	144	50	143	260	255	96
	1A1H_B_T5	137	209	187	317	142	42	137	267	238	96
	1L6B_B_C12	132	266	160	292	134	42	150	285	277	96
	1ZFB_A_G6	150	258	164	299	148	32	148	265	251	96
	1L4J_A_A6	153	263	166	287	144	48	128	279	253	96
	1L3L_F_C107	141	245	171	301	142	42	141	265	264	96
	1T9I_D_T559	143	250	164	306	136	41	134	258	250	96
	1EGW_F_T6	148	241	162	310	131	48	141	272	262	96
	1S32_I_C66	142	254	158	297	140	46	143	274	264	96
	1M19_J_C234	138	279	146	292	131	42	135	259	252	96
	1LMB_2_C32	144	271	154	298	143	36	148	273	278	96
	1KX3_I_T-35	140	262	160	290	142	48	147	250	266	96
	1EN9_A_C2	145	245	165	301	151	50	149	272	281	96
	1ZF4_B_C12	134	251	173	293	125	53	146	287	277	96
	1S32_J_T266	141	243	178	310	127	48	140	258	264	96
	1S32_I_C132	141	241	175	299	140	49	144	266	263	96
	2HDD_C_T11	142	238	175	304	140	44	136	269	256	96
	1D8G_A_G4	140	229	176	290	141	57	138	281	252	96
	1DSZ_D_G1533	148	231	184	296	156	45	145	273	261	96
	1KCI_A_T1003	151	224	184	301	151	48	141	279	267	96
	1M3Q_B_G10	139	223	184	298	141	52	145	268	246	96
	1DCW_B_G3	154	250	160	303	139	38	139	289	274	96
	1ZF3_B_T15	140	242	176	303	146	40	144	266	269	96
	1IGN_C_C10	146	242	174	292	145	43	154	292	261	96
	428D_A_G10	144	249	149	293	138	51	141	275	239	96
	1KX5_I_C-25	144	271	164	288	138	37	129	272	254	96
	1M19_J_T191	140	216	170	322	128	47	142	281	244	96
	1KX3_J_C58	141	247	168	295	142	48	146	265	262	96
	1CW9_C_T8	144	257	167	291	146	49	148	269	276	96
	1S32_I_G40	143	238	166	295	139	50	141	278	249	96
	1SGS_A_C14	147	254	167	295	148	43	140	264	259	96
	1MNN_B_A9	144	244	191	296	149	33	142	270	267	96
	1KX5_J_T-29	146	247	167	294	138	50	138	271	246	96
	122D_B_C12	148	243	189	292	156	45	155	267	266	96
	1IMS_A_G2	141	231	171	296	137	50	141	271	242	96
	1S32_J_C172	139	249	161	297	125	52	144	272	254	96
	1P3I_J_G244	145	217	184	319	133	50	139	271	254	96
	1ZF4_B_T15	135	271	161	293	136	45	135	263	267	96
	1ZF3_A_C8	146	252	165	299	134	41	150	301	287	96
	1P3L_J_C278	146	240	171	303	137	47	146	271	268	96
	1EN8_A_C2	149	260	165	285	146	52	143	276	278	96
	1P3L_J_C193	147	239	168	302	134	52	138	261	240	96
	1DPN_B_G22	143	237	185	290	150	50	125	269	246	96
	1KX3_I_A-18	146	234	186	300	137	48	142	255	246	96
	1D8G_A_T8	141	261	165	285	153	47	146	270	283	96
	1M5R_E_G20	137	261	139	298	172	48	142	267	269	96
	1ZF5_A_C2	141	263	159	286	144	50	146	277	275	96
	1M19_J_C162	139	237	164	299	127	55	147	293	262	96
	304D_A_T4	127	231	170	304	135	59	141	272	275	96
	1M19_I_T130	141	251	170	292	147	50	142	246	265	96
	1P4Y_A_C2	138	257	168	283	128	56	147	295	271	96
	1YTB_C_A9	140	240	185	286	143	53	131	260	245	96
	1TEZ_N_C11	140	243	166	302	132	51	138	256	231	96
	1G9Z_E_T609	147	219	183	308	152	47	142	255	245	96
	1S32_I_T130	143	253	172	299	134	46	141	247	263	96
	1KX3_J_T56	144	233	178	303	146	48	144	258	263	96
	1S32_I_G58	143	255	157	295	136	53	143	260	256	96
	460D_A_G10	140	265	150	283	154	45	140	270	257	96
	1C8C_C_T110	136	225	195	295	172	39	151	254	270	96
	1P54_B_C12	149	250	163	283	147	55	145	285	264	96
	334D_A_T3	138	249	175	281	141	65	136	271	271	96
	1KX5_J_T-60	141	219	185	313	133	51	141	271	249	96
	1S32_I_G71	146	232	175	312	137	38	138	266	246	96
	1BD1_A_C2	137	266	157	281	152	51	132	272	272	96
	482D_A_G2	145	230	176	296	142	44	123	269	225	96
	1S32_J_A203	143	244	179	305	126	48	147	280	267	96
	1P3I_I_G100	145	234	173	304	137	48	137	270	243	96
	1KX5_J_C-25	145	270	162	284	145	34	133	277	246	96
	1CW9_B_T8	136	271	166	289	137	44	152	269	283	96
	1S32_I_C108	143	242	176	298	135	51	143	264	259	96
	436D_B_G22	144	229	186	299	151	44	128	268	250	96
	1KX5_I_T57	141	247	174	298	141	48	143	252	267	96
	1D37_A_G2	148	237	168	296	140	43	128	279	244	96
	1XO0_D_C27	142	220	184	313	140	43	137	268	251	96
	403D_B_G22	145	254	156	296	142	45	140	258	251	96
	1S32_J_G186	142	237	168	295	136	49	141	274	241	96
	1P3I_J_G246	146	245	164	299	138	42	139	280	259	96
	1NVN_A_C2	142	266	152	300	137	33	151	297	284	96
	1KX3_I_C3	142	243	163	306	132	47	144	270	262	96
	1EM0_B_T9	151	252	185	290	150	51	131	261	258	96
	1EGW_H_T6	147	263	173	284	140	47	134	270	262	96
	1S32_I_G100	142	239	172	302	135	49	139	266	247	96
	1EM0_D_T21	150	254	180	290	148	51	133	258	257	96
	1HLV_C_C11	142	244	170	299	145	45	139	257	244	96
	1KX5_J_G14	140	254	152	287	138	56	141	273	248	96
	1ZFB_B_G13	150	271	154	282	138	45	125	277	244	96
	3CRX_D_A18	138	273	191	310	149	42	140	249	233	96
	1NKP_G_T305	143	238	175	302	147	39	140	264	250	96
	1IGN_F_T25	138	208	185	324	144	44	144	261	239	96
	1P3L_J_T160	147	260	167	287	141	46	143	281	270	96
	158D_A_A4	140	242	172	299	137	42	130	278	242	96
	443D_A_G10	148	228	188	300	158	42	136	259	246	96
	235D_A_G2	151	237	167	301	143	38	121	269	230	96
	1KX5_J_A-46	152	262	166	302	136	31	132	265	251	96
	123D_B_G14	137	234	191	291	137	56	133	272	241	96
	1MNN_C_T7	139	227	189	295	151	47	141	268	247	96
	1M6G_A_C2	126	264	153	297	141	35	154	291	285	96
	1DOU_B_G22	143	207	187	306	130	51	85	275	208	109
	1DFM_D_T26	128	206	191	301	123	64	89	272	211	109
	1D8X_B_G13	135	224	170	273	160	52	93	273	183	109
	1UB8_D_G3	147	210	170	288	156	47	94	281	192	109
	1SX5_E_G4	151	266	180	50	217	197	100	259	196	110
	1S32_J_A197	141	185	247	32	166	310	147	258	275	116
	1KX5_J_A-69	137	198	248	43	209	277	147	254	244	116
	1P3L_I_A5	140	186	246	42	190	295	153	259	262	116
	1AIS_C_A1402	140	204	260	20	202	296	144	238	242	116
	1S32_I_A5	140	191	248	37	191	295	148	255	258	116
	1G9Z_F_T621	136	201	248	25	216	293	153	237	244	116
	1L3L_E_T5	133	190	245	30	175	309	149	247	259	116
	1G9Z_C_A503	149	193	256	31	211	287	138	267	253	116
	307D_C_A28	136	178	248	48	169	303	144	249	250	116
	1L3U_B_A22	139	189	245	38	175	300	144	246	253	116
	1AIS_E_G1432	133	191	238	36	186	302	152	246	248	116
	1NKE_B_A22	141	196	251	36	190	290	145	247	249	116
	1L3L_H_G104	132	195	236	26	198	309	151	237	245	116
	1L3L_G_A18	138	198	242	26	182	311	150	238	258	116
	1M3Q_C_T19	141	191	244	35	195	297	146	246	245	116
	1MJM_C_T407	149	193	246	17	204	300	152	273	260	116
	1M3Q_B_G11	145	189	242	42	194	294	150	246	238	116
	1A1G_B_G2	139	197	261	23	203	290	156	264	278	116
	2CGP_C_A537	151	178	247	45	204	294	154	263	237	116
	2CRX_D_T8	139	190	244	19	187	314	142	252	248	116
	1KX5_I_A-69	137	195	246	40	197	287	149	254	253	116
	2CGP_C_A543	151	190	253	41	216	280	152	278	266	116
	307D_C_A22	119	197	248	51	185	283	143	245	249	116
	1M19_J_A151	134	197	250	36	202	286	154	251	258	116
	1DOU_B_T20	135	203	253	24	205	291	146	248	250	116
	1M19_I_T36	135	193	240	38	215	287	153	275	255	116
	1P3L_J_T154	135	197	236	30	192	302	153	250	261	116
	1KX5_J_G52	140	189	248	36	185	298	148	260	262	116
	2CGP_C_A538	154	187	261	34	200	296	151	237	238	116
	1MUS_B_G8	138	200	235	37	192	285	138	259	239	116
	1KX5_J_A42	141	189	242	32	203	293	148	269	261	116
	1JB7_H_G3	145	191	272	302	167	47	137	68	269	119
	1PH6_H_G9	145	179	268	300	171	59	141	66	240	119
	1XVR_C_T104	132	188	273	294	167	43	94	267	73	121
	1XVR_A_T4	139	192	267	302	164	40	94	268	71	121
	1QN5_C_A209	88	214	282	297	180	52	140	239	69	121
	1PH8_G_G2	140	202	225	24	191	294	145	262	72	122
	336D_A_C3	151	258	74	70	183	184	98	204	56	123
	2DCG_A_C3	152	258	76	70	188	178	95	202	53	123
	1J75_B_C203	140	257	79	61	181	184	105	197	70	123
	1DJ6_A_C3	149	252	78	65	185	180	96	207	49	123
	1DNF_A_G2	91	236	298	201	239	56	135	64	208	124
	1DA2_B_G8	89	243	301	212	223	55	141	55	217	124
	2DCG_B_G10	103	248	290	212	236	50	143	65	204	124
	2DCG_B_G8	95	244	286	220	226	55	149	69	200	124
	0AN8_B_G4	86	229	291	197	248	45	143	68	199	124
	1ICK_B_G12	90	251	282	220	227	55	145	68	205	124
	1D48_A_G2	98	250	292	210	225	58	148	66	197	124
	1D48_B_G10	97	228	308	207	223	52	139	64	198	124
	336D_A_G2	101	238	279	214	252	49	151	63	204	124
	0AN8_B_G2	94	186	56	177	166	41	141	64	209	126
	292D_A_G4	92	185	67	170	163	41	143	54	212	126
	293D_A_G4	95	182	61	169	166	40	148	56	208	126

## Sheet: X-ray data
	ID	d	e	z	a+1	b+1	g+1	d+1	c	c+1	class ID
	0AN8_A_A4	86	215	278	301	168	46	88	198	203	8
	0AN8_A_A5	81	211	286	289	171	62	73	204	209	8
	0AN8_A_A6	92	208	288	292	171	55	90	205	207	8
	0AN8_A_C2	82	199	292	285	182	64	85	193	200	8
	0AN8_A_G3	82	187	297	284	180	55	76	203	207	8
	0AN8_A_T2	80	205	293	298	172	52	82	201	203	8
	0AN8_A_T3	89	206	283	293	177	65	86	202	198	8
	0AN8_A_T4	76	199	287	308	162	49	81	207	204	8
	0AN8_A_T5	88	200	280	299	180	45	92	203	205	8
	0AN8_B_A12	86	203	276	288	172	61	83	201	205	8
	0AN8_B_T13	83	209	273	302	161	52	88	205	201	8
	118D_A_C6	81	200	285	303	169	57	80	202	204	8
	118D_A_G3	86	178	302	290	177	52	78	202	207	8
	118D_A_G5	85	215	286	299	171	45	81	186	202	8
	118D_A_T2	84	201	286	296	172	52	86	204	202	8
	137D_A_C7	72	193	285	293	170	62	84	194	194	8
	137D_A_C8	84	196	283	295	176	47	84	194	197	8
	137D_A_G3	74	199	285	279	195	58	76	186	204	8
	137D_A_G5	86	224	274	291	169	60	78	192	205	8
	137D_B_C12	78	202	292	292	166	60	73	203	195	8
	137D_B_C16	84	199	282	287	172	60	81	196	200	8
	137D_B_C17	81	208	291	297	160	60	83	200	195	8
	137D_B_C18	83	198	276	303	159	66	80	195	194	8
	137D_B_G14	75	207	276	294	160	63	77	186	202	8
	137D_B_G15	77	217	280	306	157	52	84	202	196	8
	138D_A_C2	80	206	278	299	166	57	86	198	202	8
	138D_A_C6	75	201	299	303	157	57	76	198	202	8
	138D_A_C8	88	218	283	290	173	60	81	195	210	8
	138D_A_G3	86	203	277	300	159	60	82	202	202	8
	138D_A_G4	82	197	280	289	168	55	88	202	204	8
	138D_A_G5	88	205	284	292	167	57	75	204	198	8
	160D_A_C6	75	212	296	294	167	56	75	209	192	8
	160D_A_G5	81	212	291	292	170	44	75	190	209	8
	160D_A_G8	93	206	286	288	188	49	91	187	190	8
	160D_B_C12	78	210	284	301	175	44	85	199	198	8
	1A2E_A_C2	80	188	290	295	187	48	83	205	221	8
	1A73_C_T6	83	202	294	295	175	56	83	207	207	8
	1A73_D_A15	88	213	277	305	162	57	88	182	199	8
	1A73_E_T6	87	199	289	296	173	57	84	211	203	8
	1B94_C_A5	83	203	291	294	180	39	88	201	213	8
	1B97_C_A5	89	206	289	293	182	41	85	199	218	8
	1B97_D_A5	87	204	292	294	182	40	82	199	216	8
	1D78_A_A5	77	209	286	299	162	59	77	205	207	8
	1D78_A_G3	81	199	284	297	176	47	79	198	206	8
	1D78_A_T2	80	205	288	292	170	64	81	201	198	8
	1D78_A_T4	79	201	290	295	166	56	77	206	205	8
	1D79_A_A5	81	209	282	305	158	55	77	206	206	8
	1D79_A_G3	76	196	288	291	175	50	78	197	208	8
	1D79_A_T2	80	204	289	294	162	64	76	202	197	8
	1D79_A_T4	78	197	291	299	166	53	81	208	206	8
	1D8X_A_A4	104	222	299	291	162	56	87	180	214	8
	1D90_A_C5	84	218	284	290	169	58	84	195	203	8
	1D90_B_T14	78	199	282	285	171	57	83	200	200	8
	1DC0_A_A10	78	195	296	287	185	58	78	190	202	8
	1DC0_A_A2	81	195	298	289	182	54	77	190	196	8
	1DC0_A_C7	82	197	294	298	170	51	82	202	199	8
	1DC0_A_C8	82	206	296	284	177	60	80	199	196	8
	1DC0_A_C9	80	211	290	292	166	59	78	196	190	8
	1DC0_A_G4	77	198	293	289	175	54	78	194	192	8
	1DC0_A_G5	78	205	296	296	175	55	77	192	196	8
	1DC0_A_G6	77	211	282	296	161	54	82	196	202	8
	1DC0_A_T3	77	200	294	289	173	59	77	196	194	8
	1DC0_B_A22	84	209	297	297	185	45	82	186	205	8
	1DC0_B_C19	80	195	291	296	174	54	81	196	200	8
	1DC0_B_C20	81	205	301	293	174	54	79	200	201	8
	1DC0_B_G16	79	204	290	296	173	58	79	194	195	8
	1DC0_B_G17	79	201	290	291	179	56	79	195	200	8
	1DC0_B_G18	79	220	283	298	155	59	80	200	196	8
	1DC0_B_T15	75	206	293	290	170	56	79	195	194	8
	1DC1_C_C5	87	205	292	289	187	50	85	198	209	8
	1DC1_C_G10	97	207	293	293	178	53	91	184	209	8
	1DC1_W_C4	83	205	292	283	186	54	85	196	205	8
	1DC1_W_G9	98	206	294	298	176	54	95	189	205	8
	1DNZ_A_C2	89	205	286	283	171	59	73	201	203	8
	1DNZ_A_C6	81	207	283	308	174	47	86	200	204	8
	1DNZ_A_G4	86	200	280	303	167	42	88	204	198	8
	1DNZ_A_G5	88	213	285	303	159	49	81	198	200	8
	1DNZ_A_G8	78	215	287	294	172	57	86	191	202	8
	1DSZ_C_G1504	82	214	293	289	177	65	86	192	196	8
	1EYU_D_G8	93	201	290	277	180	59	77	196	207	8
	1KGK_A_A5	80	213	294	295	172	51	77	194	203	8
	1KGK_A_C8	85	209	291	286	181	52	77	187	197	8
	1KGK_A_T6	77	213	289	292	175	54	82	203	201	8
	1KGK_B_A115	80	203	288	289	175	53	76	199	206	8
	1KGK_B_A117	76	207	295	297	170	57	84	199	202	8
	1KGK_B_T114	74	209	289	294	171	60	80	199	199	8
	1KGK_B_T116	76	212	293	286	175	52	76	206	199	8
	1L3S_B_A27	79	206	282	298	169	58	82	209	208	8
	1L3S_C_C6	86	204	300	289	181	51	80	196	207	8
	1L3T_B_C27	78	203	283	297	173	56	83	212	202	8
	1L3T_C_A4	86	206	298	294	180	51	79	199	203	8
	1L3U_B_G27	80	206	283	298	173	57	83	206	208	8
	1L3U_C_T4	85	204	298	294	182	48	80	199	208	8
	1L3V_B_G32	82	200	282	297	177	59	87	209	211	8
	1M77_A_A5	85	209	281	293	171	59	83	190	205	8
	1M77_A_C2	80	215	287	298	161	63	78	197	195	8
	1M77_A_C3	78	190	291	285	196	52	85	195	204	8
	1M77_A_C7	83	204	289	292	168	58	82	211	200	8
	1M77_A_G8	82	203	284	290	164	66	80	200	197	8
	1M77_A_T6	83	212	277	293	173	52	83	205	211	8
	1MA8_A_C8	77	198	296	285	183	54	77	196	197	8
	1MA8_A_G3	90	207	292	279	194	50	82	186	210	8
	1MA8_B_C112	75	212	299	291	176	54	75	198	190	8
	1MA8_B_G113	75	204	293	291	181	54	77	190	199	8
	1MJQ_K_A13	94	189	293	289	172	59	89	215	215	8
	1MJQ_L_A13	93	186	296	282	174	64	89	214	212	8
	1MJQ_L_T4	83	186	288	293	169	65	92	219	226	8
	1MLX_A_C8	81	199	290	290	182	50	77	193	196	8
	1MLX_A_G3	86	209	290	283	198	43	85	183	209	8
	1MLX_B_C112	81	212	294	294	174	55	75	202	190	8
	1MLX_B_G113	75	207	290	291	179	52	74	190	196	8
	1NH2_E_A8	98	192	283	300	179	44	98	213	222	8
	1NH2_E_T7	101	190	286	304	176	40	98	215	213	8
	1NK0_B_C27	80	198	277	302	170	55	89	215	233	8
	1NK4_B_A27	81	201	278	298	168	58	88	215	219	8
	1NK7_B_A26	86	195	291	282	178	54	82	210	216	8
	1NK7_B_C25	83	190	284	287	171	60	86	216	210	8
	1NK7_B_T27	82	199	286	291	176	58	85	216	207	8
	1NK9_B_G27	83	201	280	300	170	55	86	209	217	8
	1NKC_B_T14	85	214	284	301	170	51	84	208	210	8
	1NKE_B_C24	89	186	289	289	170	61	90	221	220	8
	1NKE_B_C27	81	201	278	300	169	55	87	214	217	8
	1NR8_A_A5	85	205	288	305	176	54	85	179	194	8
	1NR8_A_G2	87	205	281	299	176	48	83	192	202	8
	1NR8_A_T3	83	198	287	294	178	51	76	202	202	8
	1NVP_E_C8	101	193	283	295	173	49	99	214	221	8
	1NZG_A_C8	83	204	285	299	178	48	83	206	197	8
	1NZG_A_G3	89	214	285	285	191	48	83	181	213	8
	1NZG_B_C12	81	211	295	296	174	53	77	197	195	8
	1NZG_B_C18	83	196	293	288	177	63	83	204	190	8
	1NZG_B_G13	77	201	290	292	182	52	81	195	199	8
	1QN4_D_C218	81	194	283	287	167	60	89	209	208	8
	1QN4_F_C218	76	194	285	285	169	62	89	206	213	8
	1QN9_E_C202	87	201	291	288	169	63	86	205	221	8
	1QNA_C_C202	86	202	286	283	168	65	87	201	210	8
	1QNA_C_T203	87	225	284	287	171	57	86	210	213	8
	1QNA_C_T204	86	197	289	287	184	49	84	213	234	8
	1QNA_E_C202	84	211	284	288	170	59	87	192	210	8
	1QNA_E_T203	87	219	286	287	183	54	87	210	216	8
	1QNA_E_T204	87	195	291	280	182	55	81	216	230	8
	1QNE_E_C202	85	211	294	289	167	57	83	199	206	8
	1R3Z_A_C6	87	211	281	299	175	55	92	199	192	8
	1RH6_D_C23	67	184	286	297	177	51	94	208	219	8
	1SUZ_C_A5	96	208	284	288	176	49	92	204	220	8
	1SUZ_D_A5	98	206	281	279	178	56	89	203	215	8
	1U4B_B_A27	81	203	280	298	171	55	85	212	215	8
	1VJ4_A_A4	86	215	278	301	168	46	88	198	203	8
	1VJ4_A_A6	92	208	288	292	171	55	90	205	207	8
	1VJ4_A_G2	87	217	277	308	173	37	89	194	202	8
	1VJ4_A_T3	89	206	283	293	177	65	86	202	198	8
	1VJ4_A_T5	88	200	280	299	180	45	92	203	205	8
	1VJ4_B_A12	86	203	276	288	172	61	83	201	205	8
	1VJ4_B_T13	83	209	273	302	161	52	88	205	201	8
	1WTE_X_G6	75	217	284	305	161	69	78	184	191	8
	1XC9_C_C8	89	208	284	299	164	48	85	203	214	8
	1XJX_A_G7	77	211	292	290	160	54	81	192	197	8
	1XJX_B_C16	79	214	291	301	172	56	84	199	207	8
	1XJX_B_G15	79	217	297	287	176	55	79	185	199	8
	1XUW_A_C8	82	199	292	288	182	51	77	200	194	8
	1XUW_B_C112	82	212	297	291	176	54	75	197	191	8
	1XUW_B_G113	75	206	293	290	183	51	77	191	203	8
	1XUX_A_C8	79	196	294	296	173	58	85	199	193	8
	1XUX_A_G3	85	213	290	288	188	42	84	182	200	8
	1XUX_B_G103	83	196	294	281	194	50	82	190	210	8
	1XUX_C_C208	79	198	291	289	180	53	79	197	194	8
	1XUX_C_G203	85	207	289	285	196	46	85	182	213	8
	1XUX_D_C302	82	210	296	289	170	62	78	198	186	8
	1XUX_D_C308	85	198	290	290	173	62	83	198	193	8
	1XUX_D_G303	78	200	297	284	182	50	78	186	197	8
	1YTF_E_A8	84	200	283	301	167	54	86	213	217	8
	1Z7I_A_A5	98	220	291	296	175	46	85	189	200	8
	1Z7I_A_C6	85	206	281	301	180	48	95	200	209	8
	1ZEX_A_C6	83	215	290	298	166	50	75	203	207	8
	1ZEX_A_G5	86	216	279	295	171	46	83	193	203	8
	1ZEX_A_G8	75	207	287	294	174	56	76	189	187	8
	1ZEX_B_C13	76	199	284	294	175	57	79	197	198	8
	1ZEX_B_C16	77	205	282	298	170	55	81	207	199	8
	1ZEX_B_G14	79	192	285	282	194	54	83	198	212	8
	1ZEY_A_G8	82	194	295	283	202	52	93	195	201	8
	1ZF1_A_C2	95	205	289	293	182	44	89	201	195	8
	1ZF1_A_C6	84	198	288	293	187	47	91	202	201	8
	1ZF1_A_C7	91	211	285	302	173	44	92	201	205	8
	1ZF1_A_C8	92	198	281	299	171	56	92	205	189	8
	1ZF1_A_G3	89	192	285	299	180	49	92	195	196	8
	1ZF1_A_G4	92	198	270	310	179	36	90	196	205	8
	1ZF1_B_C16	85	220	285	305	171	47	88	203	199	8
	1ZF1_B_C17	88	206	280	300	171	52	80	199	197	8
	1ZF1_B_C18	80	200	285	298	180	49	90	197	188	8
	1ZF1_B_G13	101	201	277	284	197	47	88	186	202	8
	1ZF6_A_G7	100	196	278	308	177	48	99	208	210	8
	1ZF6_A_T6	101	184	281	290	191	45	100	220	208	8
	1ZF6_B_C14	78	200	287	306	173	45	102	214	208	8
	1ZF6_B_T16	102	192	280	285	189	41	94	217	218	8
	1ZF8_A_A3	95	197	280	300	172	51	85	197	198	8
	1ZF8_A_G7	81	198	281	299	189	46	91	187	191	8
	1ZF8_A_T8	91	206	278	300	173	53	92	191	201	8
	1ZF8_B_T18	87	214	280	287	161	63	89	200	187	8
	1ZF9_A_C3	83	201	284	293	168	67	80	199	193	8
	1ZF9_A_C4	80	194	287	295	193	42	85	193	200	8
	1ZF9_A_G7	79	205	287	302	173	53	92	192	201	8
	1ZF9_B_C12	93	204	295	284	178	57	90	201	198	8
	1ZF9_B_C13	90	208	274	304	163	51	90	198	199	8
	1ZF9_B_C14	90	191	287	301	187	40	90	199	205	8
	1ZF9_B_C15	90	215	282	301	176	40	89	205	202	8
	1ZFA_B_G17	82	193	294	296	183	48	95	194	204	8
	1ZFA_B_T13	90	209	281	316	171	46	96	206	207	8
	213D_A_G5	90	228	272	286	179	52	82	190	204	8
	213D_B_G15	78	215	288	296	162	56	84	199	199	8
	232D_A_A5	87	212	286	292	166	53	85	205	207	8
	232D_A_C4	84	203	288	289	181	50	87	203	205	8
	232D_A_G3	80	214	284	294	166	51	84	200	203	8
	232D_A_T6	85	204	290	295	174	51	83	207	204	8
	243D_A_A5	81	213	295	289	169	58	80	193	203	8
	243D_A_C2	80	201	287	295	169	59	81	199	200	8
	243D_A_C6	80	206	288	291	165	64	78	203	194	8
	243D_A_G3	81	195	294	289	179	59	84	200	202	8
	260D_A_A3	82	215	281	287	169	64	77	207	204	8
	260D_A_C2	82	201	287	294	164	57	82	204	207	8
	260D_A_C4	77	195	284	286	184	53	88	204	197	8
	260D_A_G5	88	214	280	281	185	61	80	197	199	8
	260D_A_T8	86	217	277	288	162	63	85	202	207	8
	295D_A_C6	77	208	282	310	167	54	81	194	196	8
	295D_A_G3	83	203	280	309	166	44	83	197	206	8
	295D_A_T2	76	209	283	289	166	66	83	197	197	8
	2BDP_P_A13	84	200	290	288	176	50	79	204	209	8
	2BDP_P_T14	79	202	283	298	169	59	84	209	207	8
	2D94_A_C6	78	210	283	299	176	56	81	194	204	8
	2PVI_C_C5	75	196	292	285	173	60	82	203	201	8
	2PVI_C_C6	82	200	288	295	166	62	78	201	186	8
	317D_A_A5	92	207	290	287	168	50	84	189	196	8
	317D_A_C2	84	208	280	298	164	62	85	201	203	8
	317D_A_C3	85	198	289	281	178	57	82	203	205	8
	317D_A_G6	84	209	288	295	159	63	83	196	187	8
	338D_A_C6	86	205	285	296	171	57	85	203	193	8
	338D_A_G5	93	214	285	299	173	44	86	189	203	8
	344D_A_A5	88	215	298	288	172	52	78	194	201	8
	344D_A_C2	76	205	290	294	166	57	84	199	195	8
	344D_A_G3	84	197	294	288	183	53	88	195	209	8
	345D_A_C6	85	204	288	291	172	60	85	203	193	8
	345D_A_G5	93	214	285	298	173	45	85	189	203	8
	348D_A_A2	80	209	289	298	163	57	82	204	202	8
	348D_A_C3	82	202	286	296	175	51	79	202	201	8
	348D_A_C4	79	201	284	289	178	54	83	201	193	8
	348D_A_C6	78	210	285	306	171	54	84	196	199	8
	348D_A_G5	83	210	292	290	177	53	78	193	196	8
	348D_A_G8	85	208	287	296	177	55	86	184	205	8
	349D_A_A2	81	208	290	296	169	55	84	204	201	8
	349D_A_C3	84	201	285	294	174	52	84	201	202	8
	349D_A_C4	84	203	281	300	177	46	84	202	199	8
	349D_A_C6	79	209	285	304	172	54	84	197	198	8
	349D_A_G5	84	206	296	289	180	50	79	199	197	8
	349D_A_G8	87	207	286	296	181	54	85	186	206	8
	368D_A_C2	82	214	290	291	177	51	80	202	201	8
	368D_A_C5	82	206	288	287	185	51	81	201	205	8
	368D_A_G4	91	233	282	297	161	50	82	186	201	8
	368D_B_C10	87	216	273	297	157	54	80	206	205	8
	368D_B_C11	80	210	289	294	175	51	88	205	202	8
	368D_B_G12	88	202	287	294	175	52	88	202	211	8
	368D_B_G14	82	211	297	299	179	50	82	191	195	8
	369D_A_C2	82	204	297	293	188	48	82	202	206	8
	369D_A_C5	82	204	291	302	178	42	78	205	203	8
	369D_A_G4	87	221	285	297	173	48	82	185	205	8
	369D_B_C10	81	203	291	291	181	50	80	205	203	8
	369D_B_C11	80	203	291	291	174	56	79	203	194	8
	369D_B_C13	79	208	289	288	167	66	79	202	196	8
	369D_B_G12	79	213	289	293	172	57	79	194	202	8
	369D_B_G14	79	196	284	299	176	47	79	196	196	8
	370D_A_C2	86	212	287	294	176	53	81	202	205	8
	370D_A_C5	82	206	288	293	182	47	80	203	201	8
	370D_A_G4	94	221	287	293	173	48	82	189	203	8
	370D_B_C10	82	205	284	296	175	52	80	204	200	8
	370D_B_C11	80	204	293	289	180	54	82	200	198	8
	370D_B_C13	80	215	287	290	167	65	79	201	196	8
	370D_B_G12	82	207	292	290	173	60	80	198	201	8
	370D_B_G14	79	198	287	291	178	54	81	196	196	8
	371D_A_C2	82	210	292	297	182	48	82	197	207	8
	371D_A_C5	81	203	291	294	181	47	82	200	200	8
	371D_A_G4	92	220	282	292	170	52	81	188	200	8
	371D_A_G6	82	212	289	296	161	63	81	200	190	8
	371D_B_C10	79	212	286	284	177	57	80	200	204	8
	371D_B_C11	80	205	290	296	171	53	81	204	194	8
	371D_B_G12	81	210	286	299	171	56	80	194	202	8
	371D_B_G14	87	220	289	298	173	47	83	188	191	8
	395D_A_C4	86	211	272	296	182	51	87	208	198	8
	395D_A_G5	87	214	279	296	174	55	77	198	208	8
	395D_A_G7	86	222	295	281	183	62	79	192	211	8
	395D_A_T2	79	221	282	289	166	66	73	199	200	8
	396D_A_C3	81	202	286	284	165	69	82	202	196	8
	396D_A_C6	80	210	292	292	173	62	79	198	202	8
	396D_A_G2	79	201	297	292	160	62	81	204	202	8
	396D_A_G5	82	218	285	282	179	61	80	197	198	8
	399D_A_C4	80	208	288	300	176	46	79	200	199	8
	399D_A_C5	79	202	287	296	183	47	82	199	208	8
	399D_A_G10	82	199	289	288	187	55	89	193	211	8
	399D_A_G6	82	214	289	295	169	52	79	208	214	8
	399D_A_G8	81	219	291	290	175	56	80	187	191	8
	399D_A_G9	80	205	282	305	167	63	82	191	193	8
	399D_B_C15	73	194	290	283	180	60	78	203	195	8
	399D_B_C16	78	205	285	292	183	51	81	195	202	8
	399D_B_C17	81	213	289	292	182	51	82	202	206	8
	399D_B_C19	79	210	289	296	169	54	76	207	197	8
	399D_B_G20	76	201	292	294	172	63	81	197	192	8
	399D_B_G21	81	204	284	301	172	63	94	192	200	8
	3PVI_C_A4	80	207	286	292	164	58	81	209	201	8
	3PVI_C_C5	81	207	293	294	170	59	76	201	195	8
	3PVI_C_C6	76	197	283	301	172	61	84	195	192	8
	3PVI_C_G11	90	197	295	299	178	50	85	200	205	8
	3PVI_C_G12	85	190	292	276	188	61	83	205	214	8
	3PVI_D_G12	88	206	288	289	181	55	86	196	209	8
	3PVI_D_T10	90	216	275	293	157	64	81	187	193	8
	414D_A_G3	100	190	276	291	174	65	102	205	197	8
	414D_B_G14	100	197	284	300	190	33	101	203	204	8
	414D_B_G16	98	203	280	300	171	50	100	211	214	8
	414D_D_G34	102	196	279	296	192	33	100	198	206	8
	440D_A_C6	87	212	291	293	173	55	82	206	200	8
	440D_A_C8	67	208	293	287	181	55	79	196	199	8
	440D_A_G5	83	217	278	294	172	42	87	194	206	8
	440D_B_C16	86	201	286	290	177	52	81	206	202	8
	440D_B_C17	81	213	293	292	162	63	81	202	202	8
	440D_B_C18	81	198	288	296	166	60	83	202	198	8
	440D_B_G12	79	202	297	291	177	50	82	190	190	8
	440D_B_G13	82	201	290	290	176	55	78	190	197	8
	440D_B_G14	78	196	280	294	174	54	84	197	196	8
	440D_B_G15	84	212	289	290	170	53	86	196	206	8
	4BDP_P_C27	77	196	288	293	174	55	80	214	208	8
	4BDP_T_T4	85	197	298	290	182	53	79	195	208	8
	9DNA_A_C2	71	200	297	299	174	42	81	198	201	8
	9DNA_A_G6	80	212	285	291	174	62	79	187	195	8
	190D_D_C14	80	197	280	292	182	65	81	234	236	13
	190D_H_C30	75	190	285	298	179	58	81	233	236	13
	191D_A_C2	89	213	277	295	172	61	79	234	228	13
	191D_C_C10	76	210	279	292	183	54	73	230	233	13
	1BF4_C_A113	88	204	274	291	164	51	90	232	250	13
	1BQJ_A_C2	85	196	261	316	168	50	83	241	229	13
	1BQJ_C_C12	90	197	266	313	170	56	89	233	231	13
	1BQJ_C_C13	89	199	270	306	180	59	91	231	240	13
	1C8C_B_A104	88	163	283	307	165	52	93	251	229	13
	1C8C_C_T113	89	208	278	283	162	52	83	236	254	13
	1CDW_B_A10	91	207	268	302	153	53	93	246	246	13
	1CDW_B_A8	91	199	282	284	168	54	82	255	255	13
	1CDW_B_A9	82	200	266	295	152	61	91	255	246	13
	1CDW_B_T7	86	201	267	297	162	51	91	235	255	13
	1CDW_C_T107	89	196	278	295	165	54	92	240	242	13
	1CDW_C_T108	92	208	277	282	163	51	82	242	253	13
	1CDW_C_T109	82	187	263	293	152	61	89	253	246	13
	1CN0_A_C2	85	196	261	316	168	50	83	241	229	13
	1CN0_C_C12	90	197	266	313	170	56	89	233	231	13
	1CN0_C_C13	89	199	270	306	180	59	91	231	240	13
	1EON_D_C9	96	194	282	297	168	56	91	216	227	13
	1K3W_B_A407	95	199	274	288	169	62	104	246	244	13
	1LAT_D_A10	106	180	274	301	169	61	102	228	216	13
	1MJQ_K_A5	92	185	292	299	170	57	91	228	227	13
	1MW8_Y_T703	100	208	267	297	183	66	98	245	210	13
	1NH2_E_A14	99	201	278	296	166	48	96	249	246	13
	1NH2_F_A6	98	211	292	296	175	47	96	250	253	13
	1NH2_F_T3	100	197	272	297	171	48	100	247	250	13
	1NH2_F_T4	100	205	282	285	170	41	92	250	265	13
	1NK4_C_T9	86	191	288	294	171	58	89	220	230	13
	1NVP_E_A12	100	207	276	301	167	39	95	262	265	13
	1NVP_E_A14	98	207	268	305	162	48	100	249	247	13
	1NVP_F_A7	97	209	290	303	175	43	98	254	258	13
	1NVP_F_T3	104	190	274	295	178	41	103	239	251	13
	1NVP_F_T4	103	196	276	304	173	38	103	251	258	13
	1NVP_F_T5	103	211	272	293	163	39	98	258	269	13
	1QN3_C_A206	85	207	278	300	156	50	80	252	248	13
	1QN3_C_A207	80	203	269	295	157	54	90	248	244	13
	1QN3_C_A208	90	205	286	289	163	61	90	244	233	13
	1QN3_C_T205	87	202	268	297	158	49	85	238	252	13
	1QN3_D_A224	89	213	295	292	163	57	82	242	241	13
	1QN3_D_T221	98	189	275	290	165	56	91	243	241	13
	1QN3_D_T222	91	212	277	287	156	53	81	241	250	13
	1QN3_D_T223	81	196	256	294	147	61	89	250	242	13
	1QN3_E_A206	95	209	280	290	160	52	77	252	252	13
	1QN3_E_A207	77	197	273	297	155	57	88	252	244	13
	1QN3_E_A208	88	205	291	286	165	61	91	244	233	13
	1QN3_F_A224	91	209	293	290	167	58	86	242	238	13
	1QN3_F_T221	93	188	276	294	167	53	92	244	242	13
	1QN3_F_T222	92	210	279	288	159	48	79	242	252	13
	1QN3_F_T223	79	192	261	292	150	60	91	252	242	13
	1QN4_C_A206	90	203	278	295	163	43	79	256	254	13
	1QN4_C_A207	79	197	270	301	158	51	89	254	247	13
	1QN4_C_A208	89	199	279	296	158	56	92	247	243	13
	1QN4_C_T205	94	205	266	298	155	52	90	237	256	13
	1QN4_D_T221	88	193	281	291	169	58	92	236	240	13
	1QN4_D_T222	92	210	282	285	160	50	80	240	253	13
	1QN4_D_T223	80	191	263	292	152	58	89	253	244	13
	1QN4_E_A206	94	208	280	292	161	48	80	256	250	13
	1QN4_E_A207	80	199	270	293	158	54	89	250	247	13
	1QN4_E_A208	89	200	278	296	159	57	90	247	246	13
	1QN4_E_T205	87	196	266	301	162	51	94	238	256	13
	1QN4_F_T221	86	199	282	292	166	58	92	233	242	13
	1QN4_F_T222	92	212	279	286	158	51	81	242	253	13
	1QN4_F_T223	81	193	257	298	148	56	87	253	241	13
	1QN5_C_A206	89	212	284	292	163	46	78	249	251	13
	1QN5_C_A207	78	189	276	293	162	61	93	251	242	13
	1QN5_C_G208	93	225	268	297	142	60	88	242	239	13
	1QN5_C_T205	86	201	263	302	156	53	89	236	249	13
	1QN5_D_C221	94	184	271	292	162	59	88	237	238	13
	1QN5_D_T222	88	211	283	279	163	54	80	238	252	13
	1QN5_D_T223	80	195	259	294	152	58	87	252	247	13
	1QN5_E_A206	95	211	281	293	159	44	78	252	251	13
	1QN5_E_A207	78	189	273	298	161	57	94	251	245	13
	1QN5_E_G208	94	221	270	293	147	59	90	245	239	13
	1QN5_F_C221	96	187	268	296	161	55	92	238	238	13
	1QN5_F_T222	92	213	278	286	161	48	81	238	256	13
	1QN5_F_T223	81	193	261	294	152	57	90	256	245	13
	1QN6_C_A206	88	208	281	288	164	52	77	249	242	13
	1QN6_C_A207	77	192	283	292	164	57	89	242	237	13
	1QN6_C_T208	89	222	264	298	143	58	90	237	241	13
	1QN6_D_A224	88	211	295	287	167	59	83	243	239	13
	1QN6_D_T222	91	216	272	291	158	46	83	238	256	13
	1QN6_D_T223	83	192	256	292	147	61	88	256	243	13
	1QN6_E_A206	90	219	273	298	154	48	79	247	243	13
	1QN6_E_A207	79	195	275	294	160	62	94	243	234	13
	1QN6_E_T208	94	224	262	299	146	54	92	234	239	13
	1QN6_F_A224	88	207	293	288	166	59	84	240	236	13
	1QN6_F_T222	91	215	274	285	159	50	84	242	252	13
	1QN6_F_T223	84	198	252	295	146	58	88	252	240	13
	1QN8_C_A207	75	197	275	296	157	53	90	252	248	13
	1QN8_C_A208	90	208	272	293	156	55	93	248	244	13
	1QN8_C_T205	91	202	274	299	156	53	93	232	242	13
	1QN8_D_A223	81	193	268	288	155	60	86	251	240	13
	1QN8_D_A224	86	211	292	291	165	60	86	240	239	13
	1QN8_D_T221	94	198	282	286	168	57	96	238	249	13
	1QN8_D_T222	96	212	267	284	156	53	81	249	251	13
	1QN8_E_A207	79	191	271	299	155	55	90	255	246	13
	1QN8_E_A208	90	206	278	287	158	59	92	246	239	13
	1QN8_E_T205	90	197	273	296	162	55	96	232	241	13
	1QN8_E_T206	96	214	272	288	159	48	79	241	255	13
	1QN8_F_A223	83	195	270	290	157	56	87	252	241	13
	1QN8_F_A224	87	205	285	292	167	59	90	241	239	13
	1QN8_F_T221	91	194	282	293	167	52	87	238	246	13
	1QN8_F_T222	87	207	282	280	159	54	83	246	252	13
	1QN9_C_A204	98	196	280	285	180	48	83	224	232	13
	1QN9_C_A206	90	215	278	298	153	46	73	247	250	13
	1QN9_C_A207	73	196	268	297	157	57	97	250	248	13
	1QN9_C_A208	97	215	269	299	151	52	95	248	243	13
	1QN9_C_C205	83	190	268	293	167	55	90	232	247	13
	1QN9_D_G224	85	207	294	293	171	53	91	242	238	13
	1QN9_D_T220	106	191	274	290	167	52	90	228	240	13
	1QN9_D_T221	90	188	281	288	169	59	90	240	239	13
	1QN9_D_T222	90	208	279	280	162	54	84	239	251	13
	1QN9_D_T223	84	189	263	290	157	57	85	251	242	13
	1QN9_E_A204	96	196	277	287	173	48	83	223	232	13
	1QN9_E_A206	93	212	283	290	161	48	74	246	252	13
	1QN9_E_A207	74	190	273	294	159	58	92	252	244	13
	1QN9_E_C205	83	183	274	283	177	62	93	232	246	13
	1QN9_F_G224	90	202	292	285	177	57	94	244	237	13
	1QN9_F_T221	92	195	276	294	167	53	94	239	242	13
	1QN9_F_T222	94	213	276	285	158	50	81	242	256	13
	1QN9_F_T223	81	189	265	298	159	52	90	256	244	13
	1QNA_C_A206	88	211	280	297	157	50	76	253	250	13
	1QNA_C_A207	76	198	269	302	155	52	91	250	245	13
	1QNA_C_A208	91	211	272	290	153	60	91	245	240	13
	1QNA_C_T205	84	200	279	293	168	55	88	234	253	13
	1QNA_D_A224	89	210	282	294	162	59	90	250	246	13
	1QNA_D_T221	91	192	277	293	166	55	90	243	240	13
	1QNA_D_T222	90	209	283	279	163	54	79	240	250	13
	1QNA_D_T223	79	191	262	297	156	53	89	250	250	13
	1QNA_E_A206	89	213	283	293	161	49	77	251	250	13
	1QNA_E_A207	77	194	273	296	161	57	95	250	244	13
	1QNA_E_A208	95	214	272	297	153	54	88	244	241	13
	1QNA_E_T205	81	200	277	293	165	58	89	230	251	13
	1QNA_F_A224	88	203	282	297	162	57	91	251	249	13
	1QNA_F_T221	92	193	277	296	169	52	94	239	246	13
	1QNA_F_T222	94	207	281	280	163	50	80	246	256	13
	1QNA_F_T223	80	188	261	296	156	54	88	256	251	13
	1QNB_C_A206	87	202	285	284	163	58	80	251	245	13
	1QNB_C_A207	80	214	261	297	151	56	88	245	235	13
	1QNB_C_A208	88	207	279	292	164	61	95	235	229	13
	1QNB_C_T205	81	196	273	291	164	53	87	234	251	13
	1QNB_D_A224	87	210	294	291	167	56	83	242	236	13
	1QNB_D_T221	91	200	277	290	165	57	94	233	238	13
	1QNB_D_T222	94	214	269	287	155	50	83	238	249	13
	1QNB_D_T223	83	199	250	300	143	57	87	249	242	13
	1QNB_E_A206	90	205	283	288	159	51	82	249	245	13
	1QNB_E_A207	82	212	257	299	145	60	87	245	238	13
	1QNB_E_A208	87	206	282	291	166	58	94	238	235	13
	1QNB_F_A224	89	203	292	287	173	59	87	244	238	13
	1QNB_F_T221	91	201	269	299	163	51	95	236	242	13
	1QNB_F_T222	95	214	269	286	154	55	84	242	249	13
	1QNB_F_T223	84	200	253	297	148	57	89	249	244	13
	1QNE_C_A206	92	207	283	294	158	48	83	255	255	13
	1QNE_C_A207	83	200	261	305	156	50	89	255	248	13
	1QNE_C_A208	89	205	278	294	156	57	91	248	243	13
	1QNE_C_T205	87	193	269	301	163	48	92	243	255	13
	1QNE_D_A224	86	206	294	294	168	54	85	243	237	13
	1QNE_D_T221	97	193	274	281	169	65	91	243	238	13
	1QNE_D_T223	80	195	258	292	151	57	86	250	243	13
	1QNE_E_A206	93	204	283	288	159	50	75	253	251	13
	1QNE_E_A207	75	200	271	297	155	57	94	251	244	13
	1QNE_E_A208	94	212	271	300	152	53	94	244	250	13
	1QNE_E_T205	95	204	258	300	155	52	93	240	253	13
	1QNE_F_A224	86	207	294	288	172	58	87	240	231	13
	1QNE_F_T221	87	192	278	298	165	51	93	236	243	13
	1QNE_F_T222	93	210	278	284	160	50	83	243	257	13
	1QNE_F_T223	83	192	258	293	150	57	86	257	240	13
	1QUM_B_T904	95	185	273	305	170	46	108	228	228	13
	1VZK_B_A18	108	163	281	290	177	64	109	249	232	13
	1WTQ_C_A112	101	205	276	287	163	53	89	237	244	13
	1WTR_B_A104	98	169	272	307	171	51	104	249	236	13
	1WTV_B_T105	92	159	275	309	170	52	95	244	223	13
	1WTV_C_A112	102	202	273	286	169	50	92	234	245	13
	1XC9_B_T27	82	195	282	297	172	52	89	227	232	13
	1YTB_C_A24	88	205	282	290	173	55	87	249	252	13
	1YTB_C_A26	89	213	297	292	173	53	90	248	239	13
	1YTB_C_A5	96	212	290	289	176	41	87	256	262	13
	1YTB_C_A7	106	203	280	289	167	55	93	255	246	13
	1YTB_C_T22	105	198	277	282	170	47	91	240	245	13
	1YTB_C_T23	91	203	268	292	163	52	88	245	249	13
	1YTB_C_T25	87	200	259	290	152	60	89	252	248	13
	1YTB_C_T4	86	202	266	303	162	49	96	235	256	13
	1YTB_D_A24	100	209	289	279	170	52	82	252	256	13
	1YTB_D_A26	92	217	277	312	158	47	87	243	245	13
	1YTB_D_A5	94	215	285	290	170	45	86	255	259	13
	1YTB_D_A7	105	205	279	286	167	55	91	251	251	13
	1YTB_D_T23	94	191	275	287	170	61	100	250	252	13
	1YTB_D_T25	82	200	257	291	150	58	92	256	243	13
	1YTF_E_A12	99	215	273	309	161	35	88	259	263	13
	1YTF_E_A14	97	205	277	289	172	53	97	247	254	13
	1YTF_F_T5	87	205	249	301	143	59	85	254	246	13
	241D_A_C2	88	208	264	312	166	63	85	225	234	13
	2BOP_B_C5	92	186	261	302	178	43	91	230	228	13
	414D_C_C27	103	184	281	300	185	47	103	229	213	13
	118D_A_C4	78	192	284	152	198	179	85	207	186	19
	137D_A_G4	76	204	289	143	205	182	86	204	192	19
	138D_A_C7	76	207	284	158	195	177	88	202	195	19
	1DC0_B_C21	79	198	289	142	200	181	84	201	186	19
	1DNZ_A_C7	86	197	290	154	196	173	78	204	191	19
	1EYU_C_C9	105	179	289	161	194	186	81	220	187	19
	1EYU_D_C9	77	184	298	165	205	180	84	207	185	19
	1KGK_A_A7	82	189	301	140	184	187	85	201	187	19
	1KGK_A_T4	83	211	293	140	189	184	80	213	194	19
	1KGK_B_C118	84	190	295	151	188	181	88	202	183	19
	1L3S_C_G7	80	189	287	157	197	181	86	207	192	19
	1L3T_C_C5	79	188	288	155	197	182	88	203	189	19
	1L3U_C_A5	80	189	287	150	202	189	85	208	190	19
	1L3V_C_A5	80	189	292	158	195	185	87	205	188	19
	1M77_A_G4	85	210	294	142	191	187	85	204	190	19
	1MA8_A_C2	85	197	295	147	187	183	90	201	186	19
	1MA8_B_C118	84	188	293	146	194	181	87	203	188	19
	1MLX_A_C2	86	195	297	150	186	181	86	205	183	19
	1NJX_C_C7	88	175	293	152	179	173	88	222	203	19
	1NK7_C_C7	81	191	288	157	195	181	87	203	190	19
	1NKC_C_T28	81	191	289	152	199	184	88	206	193	19
	1NR8_A_G4	76	193	290	145	196	195	85	202	179	19
	1NZG_A_C2	85	190	298	152	188	180	89	205	181	19
	1XJX_B_C14	78	176	296	163	192	165	79	221	185	19
	1XUW_A_C2	91	195	298	132	186	193	91	203	186	19
	1XUW_B_C118	82	196	281	144	193	188	95	200	187	19
	1XUX_A_C2	86	205	287	138	199	183	85	201	182	19
	1XUX_C_C202	86	198	296	151	192	181	85	202	182	19
	1Z7I_A_T4	93	195	280	142	188	182	98	202	189	19
	1ZEX_A_G4	87	209	292	145	190	188	86	203	193	19
	1ZF1_B_C12	95	196	284	141	182	190	101	201	186	19
	1ZF1_B_G14	88	207	295	143	185	189	94	202	192	19
	243D_A_T4	84	192	279	138	210	186	81	202	193	19
	260D_A_C6	80	209	293	170	175	169	88	199	198	19
	295D_A_C4	83	192	286	140	190	186	96	206	185	19
	2BDP_T_C28	79	188	291	160	192	179	90	206	189	19
	2D94_A_C4	79	192	280	150	198	182	91	202	185	19
	2PVI_D_C6	81	192	293	149	186	178	90	205	187	19
	317D_A_T4	82	193	284	140	194	180	92	205	189	19
	338D_A_C4	85	189	287	153	191	179	93	208	189	19
	344D_A_T4	88	195	285	145	190	179	88	209	194	19
	345D_A_C4	86	188	285	149	192	182	93	208	189	19
	348D_A_G7	84	197	296	147	189	184	85	199	184	19
	349D_A_G7	84	196	294	146	194	182	87	198	186	19
	368D_A_G6	81	200	274	145	213	179	96	205	184	19
	368D_B_C13	88	192	296	135	187	179	82	211	191	19
	369D_A_C3	82	187	291	151	193	177	87	206	185	19
	369D_A_G6	78	192	289	154	199	175	87	203	180	19
	370D_A_C3	81	199	279	135	195	190	94	205	189	19
	370D_A_G6	80	195	284	150	201	181	89	201	179	19
	371D_A_C3	82	190	291	150	186	180	92	207	188	19
	371D_B_C13	80	194	281	139	193	189	87	202	188	19
	395D_A_C6	77	203	290	160	185	174	86	208	192	19
	396D_A_G7	79	190	300	132	198	192	85	202	189	19
	399D_A_C7	79	202	292	142	185	181	81	214	187	19
	3PVI_C_C9	83	192	301	153	195	188	86	206	190	19
	3PVI_D_C6	81	194	296	153	183	175	88	199	186	19
	3PVI_D_C9	83	184	304	160	191	183	90	209	187	19
	414D_A_C5	99	196	292	142	182	183	99	221	196	19
	414D_B_G12	97	192	282	148	190	183	98	201	178	19
	414D_D_C35	100	201	286	151	183	178	99	206	200	19
	414D_D_G32	98	186	278	145	199	182	98	210	176	19
	440D_A_G2	89	190	287	158	191	173	87	206	187	19
	4BDP_T_T5	79	192	287	149	200	189	89	208	194	19
	158D_B_C16	124	182	272	295	177	45	107	233	244	32
	182D_B_A9	125	188	255	301	169	53	103	239	230	32
	183D_A_G6	131	179	262	300	165	59	101	269	239	32
	196D_B_G18	117	180	252	304	159	46	71	261	218	32
	196D_B_T12	144	189	257	289	169	51	93	251	224	32
	1A2E_A_C8	127	186	274	288	166	57	89	246	237	32
	1A73_E_T10	134	196	260	299	165	49	102	243	240	32
	1AAY_C_C56	141	193	272	289	166	54	106	240	228	32
	1AAY_C_C59	127	193	262	289	169	55	114	238	239	32
	1AZP_C_A112	131	189	268	313	173	22	100	253	252	32
	1B97_C_T8	122	178	250	314	161	42	99	242	222	32
	1B97_D_T8	113	179	253	314	157	47	102	235	221	32
	1BF4_C_A112	132	188	258	302	163	42	88	257	232	32
	1BNA_A_A6	121	174	272	303	181	52	99	238	233	32
	1BNA_A_G2	128	174	262	297	172	59	98	249	225	32
	1BNA_B_A18	130	174	259	302	174	60	109	252	229	32
	1BNA_B_G14	122	178	267	297	169	60	86	244	226	32
	1C8C_C_A112	121	189	272	286	169	56	89	244	236	32
	1CDW_B_A6	140	194	257	277	184	46	86	244	235	32
	1CDW_C_C104	136	209	261	289	162	50	102	232	236	32
	1CDW_C_T106	113	198	268	287	166	47	89	238	240	32
	1CL8_B_C2	140	201	255	291	159	59	105	250	242	32
	1D23_A_A3	130	180	271	292	178	56	110	246	239	32
	1D2I_C_A13	137	185	277	287	175	52	101	254	244	32
	1D45_A_A6	124	178	257	315	160	41	93	257	239	32
	1D45_B_G14	126	178	271	303	168	54	98	243	241	32
	1D49_B_T14	113	163	270	308	167	59	107	257	238	32
	1D56_A_A3	128	181	273	296	171	55	109	249	247	32
	1D56_B_A13	134	166	279	288	184	63	111	261	245	32
	1D61_A_A3	142	177	272	289	171	54	113	271	253	32
	1D8G_A_A6	146	190	273	290	167	50	90	247	233	32
	1DPN_A_G2	133	186	245	298	152	58	87	270	224	32
	1DSZ_D_A1534	145	181	262	292	166	54	115	261	246	32
	1DSZ_D_A1541	142	178	270	296	173	45	114	268	245	32
	1DSZ_D_C1542	114	188	255	307	159	45	88	245	216	32
	1E3O_B_A206	126	181	270	310	173	46	106	251	234	32
	1EDR_B_G14	109	178	267	309	158	55	87	238	221	32
	1EDR_B_T20	129	193	251	300	163	52	108	245	235	32
	1EGW_G_A7	143	183	267	297	174	42	107	264	246	32
	1EN9_A_G6	139	185	277	293	167	56	85	255	239	32
	1ENE_A_G6	142	193	275	288	171	52	94	248	240	32
	1ENN_A_A5	132	182	267	298	174	48	103	254	237	32
	1ENN_B_A14	122	177	271	299	171	51	111	248	237	32
	1EYU_C_G8	141	192	249	292	180	45	105	232	220	32
	1FMS_B_G14	111	177	265	310	158	52	82	244	227	32
	1FMS_B_T19	122	187	263	312	166	43	109	235	234	32
	1FN1_A_A1004	126	183	270	298	168	50	97	254	238	32
	1FN2_A_A1004	132	188	273	292	166	57	105	251	239	32
	1FQ2_A_A6	122	175	268	303	173	53	108	252	237	32
	1FQ2_B_A5	144	180	272	293	172	48	107	255	242	32
	1FQ2_B_T8	124	191	273	284	169	55	98	243	234	32
	1G75_B_G14	114	179	262	306	160	56	90	244	223	32
	1H6F_D_A8	140	179	264	301	175	44	103	262	231	32
	1H6F_D_T13	149	199	271	277	173	48	110	242	246	32
	1HCR_B_A12	138	182	279	300	168	39	82	242	243	32
	1I3T_A_A6	118	177	269	306	169	56	105	243	229	32
	1I3T_A_G2	134	189	240	308	149	56	85	263	220	32
	1I3T_B_A18	116	180	269	309	171	50	106	240	233	32
	1IGN_C_A5	140	190	266	286	164	58	88	247	226	32
	1IGN_C_C8	120	188	253	298	184	43	117	239	223	32
	1IGN_E_A7	134	188	268	296	167	53	110	239	238	32
	1IGN_E_C14	116	173	260	290	170	62	100	244	216	32
	1IKK_A_T4	130	184	264	305	168	53	108	248	239	32
	1J59_D_T23	130	179	251	296	169	59	90	238	211	32
	1J59_F_T2	134	185	258	305	166	57	113	243	217	32
	1J8L_A_A6	120	181	267	306	170	53	113	241	233	32
	1J8L_B_A18	113	175	272	309	170	55	113	241	228	32
	1JGR_A_A1006	120	174	271	304	173	50	110	252	237	32
	1JGR_B_A2005	141	180	274	288	175	55	109	252	241	32
	1JGR_B_G2002	111	177	269	297	159	59	79	253	224	32
	1JGR_B_T2008	120	188	275	295	170	45	94	245	240	32
	1JTL_A_T7	119	184	266	305	162	55	97	239	234	32
	1JTL_B_C23	129	200	272	295	168	44	115	238	246	32
	1JUX_A_A5	142	182	270	292	170	55	101	275	247	32
	1JX4_T_T5	147	190	274	288	171	55	111	236	235	32
	1K3W_B_C406	117	202	273	288	165	49	95	244	246	32
	1L1H_B_G2004	133	178	279	293	166	62	85	262	225	32
	1L3S_B_A24	137	191	263	299	162	51	87	255	230	32
	1L3U_B_C24	134	189	254	302	160	51	87	262	223	32
	1L3V_C_A9	135	189	258	299	166	51	85	254	229	32
	1L4J_A_G4	135	179	262	288	177	60	107	264	244	32
	1L4J_C_G24	134	170	269	306	185	32	97	263	242	32
	1L4J_D_G34	144	180	262	294	173	58	104	266	246	32
	1LAT_C_A10	112	182	269	303	174	56	111	230	221	32
	1LAT_C_A8	124	183	273	276	174	69	107	251	237	32
	1LAT_C_T2	113	187	265	295	165	60	91	234	215	32
	1LAT_D_C9	113	178	274	282	178	62	106	239	228	32
	1LLM_B_C23	129	198	270	314	171	43	108	226	224	32
	1LMB_2_A27	141	182	270	301	172	39	96	253	221	32
	1M6F_A_A1006	122	171	267	310	170	50	109	253	238	32
	1M6F_B_A2018	112	174	273	303	173	55	111	242	239	32
	1MF5_B_G12	139	179	261	292	165	63	105	259	241	32
	1MUS_B_T11	124	191	270	317	168	33	102	236	233	32
	1MUS_C_C7	139	186	271	283	171	57	102	248	229	32
	1N1O_B_G114	114	177	269	300	165	57	85	246	220	32
	1NJW_B_A22	139	192	261	298	164	50	85	245	224	32
	1NJW_B_C24	134	197	251	300	158	54	91	252	226	32
	1NJW_C_G6	135	183	251	302	166	50	88	262	229	32
	1NJX_B_A24	140	189	259	300	162	55	88	253	221	32
	1NJX_C_G6	128	181	257	300	167	52	88	260	222	32
	1NK0_B_A22	140	190	261	299	165	51	86	249	226	32
	1NK0_B_C24	131	192	255	299	161	54	90	253	224	32
	1NK0_C_G6	131	181	259	297	170	54	93	260	227	32
	1NK4_B_A24	139	187	257	300	161	55	86	261	224	32
	1NK4_C_A8	139	184	252	301	163	54	86	256	220	32
	1NK7_C_A11	137	192	253	300	158	54	84	250	217	32
	1NK8_B_C24	132	192	252	301	159	53	88	258	223	32
	1NK9_C_C13	139	194	247	289	169	48	85	245	225	32
	1NKC_B_A5	139	187	256	303	160	56	86	253	218	32
	1NKC_C_G31	140	184	254	309	158	51	86	259	230	32
	1NKE_C_C9	139	184	256	296	168	62	91	249	223	32
	1NVN_B_G4	140	179	257	292	179	59	109	267	237	32
	1NVY_B_G4	140	175	256	281	185	70	112	269	243	32
	1P71_C_C3	119	178	268	302	177	51	81	242	219	32
	1P71_D_T12	122	200	263	305	171	38	110	239	248	32
	1PER_A_G17	121	192	272	288	164	70	123	240	241	32
	1PUF_E_C24	128	186	246	294	174	47	99	245	202	32
	1PUF_E_G28	125	190	249	313	153	56	103	251	226	32
	1QN3_C_A204	131	193	263	279	187	47	87	233	238	32
	1QN3_E_A204	119	187	274	279	191	41	85	233	243	32
	1QN3_E_G211	131	195	251	298	165	51	114	246	236	32
	1QN4_C_A204	139	188	266	278	187	50	94	238	237	32
	1QN4_C_C202	142	184	253	288	176	52	83	245	229	32
	1QN4_D_T220	128	198	262	287	170	49	88	235	236	32
	1QN4_E_A204	132	189	264	278	187	45	87	240	238	32
	1QN4_F_T220	121	195	273	276	171	57	86	234	233	32
	1QN5_C_A204	123	195	267	285	184	43	86	228	236	32
	1QN5_D_T220	126	197	272	284	171	50	94	239	237	32
	1QN5_E_A204	127	191	264	276	187	46	85	233	238	32
	1QN5_F_T220	129	201	274	285	170	49	96	241	238	32
	1QN6_D_A221	121	191	264	293	168	53	91	255	238	32
	1QN6_D_C218	118	176	265	283	176	61	85	234	205	32
	1QN6_E_A204	133	189	261	268	192	49	84	237	237	32
	1QN6_F_A221	112	184	273	294	171	52	91	256	242	32
	1QN6_F_C218	130	180	265	285	181	50	83	241	223	32
	1QN8_C_A204	132	191	264	289	183	45	91	232	232	32
	1QN8_D_T220	121	194	263	291	169	50	94	239	238	32
	1QN8_E_A204	137	191	258	277	184	52	90	235	232	32
	1QN8_F_C218	126	188	256	288	167	58	82	237	211	32
	1QN8_F_T220	130	200	259	289	167	48	91	245	238	32
	1QN9_F_T220	126	196	263	288	164	47	92	248	239	32
	1QNA_D_C218	123	181	262	286	173	61	89	237	213	32
	1QNA_D_T220	124	196	263	289	166	49	91	242	243	32
	1QNA_F_C218	132	187	260	289	171	56	88	243	217	32
	1QNA_F_T220	117	198	265	288	166	51	92	239	239	32
	1QNB_C_A204	132	193	263	275	185	48	81	239	234	32
	1QNB_D_A220	141	187	255	289	171	53	91	249	233	32
	1QNB_D_C218	129	184	266	285	172	53	86	240	218	32
	1QNB_F_A220	148	198	251	288	167	49	91	255	236	32
	1QNB_F_C218	143	182	259	280	184	53	86	240	220	32
	1QNE_C_A204	113	191	272	281	185	44	87	229	243	32
	1QNE_D_T220	121	197	263	297	165	46	97	239	243	32
	1QNE_E_A204	117	179	276	277	190	50	95	233	240	32
	1QNE_F_T220	121	197	267	285	166	53	87	239	236	32
	1QUM_B_G903	143	182	268	294	171	57	95	254	228	32
	1QYK_B_G5	148	178	269	284	174	60	104	265	248	32
	1QYL_A_G5	145	185	265	292	166	59	112	259	247	32
	1RH6_C_T13	128	173	261	298	172	61	105	248	226	32
	1RH6_C_T9	142	190	263	291	168	56	118	242	229	32
	1RH6_D_A20	131	180	268	304	158	65	111	259	224	32
	1S23_A_A5	127	177	268	299	173	58	117	248	236	32
	1S2R_A_A6	127	186	270	298	167	54	96	249	231	32
	1S2R_A_G2	130	190	264	300	159	52	83	258	228	32
	1S2R_B_A18	126	180	261	309	168	51	112	247	236	32
	1SK5_B_T14	119	180	270	299	171	57	105	246	241	32
	1T9I_C_A503	146	186	273	297	174	43	102	254	247	32
	1TDZ_C_A18	134	183	270	297	166	52	108	259	237	32
	1TDZ_C_A25	117	189	259	299	166	56	114	241	241	32
	1TRO_I_T9	125	188	272	281	171	55	110	233	255	32
	1TRO_J_A15	127	186	261	293	172	56	112	253	228	32
	1TRO_K_A7	120	177	269	302	165	56	119	242	235	32
	1TRO_L_A15	120	191	263	303	165	57	110	247	221	32
	1U4B_C_T11	137	196	247	299	157	55	87	246	231	32
	1UB8_D_A5	140	186	269	294	171	50	93	252	239	32
	1UB8_E_A5	147	192	268	293	168	57	104	250	248	32
	1VE8_A_G2	134	191	259	300	163	53	94	243	225	32
	1VE8_B_A6	123	173	265	312	171	52	114	249	236	32
	1VE8_B_G2	133	181	258	307	157	57	92	255	221	32
	1VZK_A_A6	112	175	272	301	170	56	107	248	237	32
	1VZK_B_G14	109	173	273	302	167	53	92	242	225	32
	1WD0_B_A104	111	194	266	297	166	43	100	247	245	32
	1WD0_C_A114	122	194	255	302	169	42	102	261	247	32
	1WTQ_B_A104	147	180	268	302	168	45	96	269	242	32
	1WTQ_B_T102	119	200	271	285	168	38	89	245	246	32
	1WTQ_C_A111	134	171	266	301	182	36	101	267	237	32
	1WTV_B_A104	143	180	270	296	173	44	92	275	244	32
	1WTV_B_T102	125	187	265	298	176	39	109	252	242	32
	1WTV_C_A111	144	185	259	295	175	42	102	265	234	32
	1XC9_B_G26	144	205	236	289	156	46	82	256	227	32
	1XYI_B_A104	137	183	269	306	168	44	97	264	232	32
	1XYI_C_G111	137	169	267	292	186	37	105	263	238	32
	1YTB_C_A10	131	187	264	295	169	61	115	245	232	32
	1YTB_C_A3	121	197	268	279	181	44	86	234	235	32
	1YTB_C_T20	130	197	264	293	169	48	108	243	247	32
	1YTB_C_T21	108	198	270	278	178	64	105	247	240	32
	1YTB_D_T20	126	194	264	277	166	69	107	245	240	32
	1YTB_D_T22	111	201	272	284	174	45	94	242	250	32
	1YTF_E_A10	118	182	266	280	196	54	96	226	236	32
	1YTF_F_A10	131	194	272	288	166	56	121	246	240	32
	1YTF_F_T3	114	202	259	294	163	54	98	254	242	32
	1ZF6_B_C13	110	192	270	285	188	47	78	225	214	32
	1ZF6_B_G18	125	180	253	286	181	59	83	220	189	32
	224D_A_A3	132	190	253	296	165	54	97	246	229	32
	224D_B_A9	129	177	256	293	178	59	106	243	233	32
	245D_A_A3	136	191	257	294	165	50	88	247	231	32
	245D_B_A9	127	182	261	288	178	59	103	243	236	32
	258D_A_T3	128	192	251	294	173	45	111	237	227	32
	258D_B_T9	128	193	241	291	174	47	110	243	224	32
	284D_B_A15	140	182	264	295	170	52	95	258	237	32
	2BDP_T_A32	136	192	255	304	158	58	88	254	225	32
	2BOP_B_A4	141	178	279	291	168	56	92	250	230	32
	2BOP_B_G13	143	183	265	297	170	52	111	265	229	32
	2BOP_B_T11	124	174	270	282	178	59	71	239	219	32
	2NLL_D_A531	124	181	265	296	171	60	118	238	236	32
	2PVI_C_G12	124	171	271	276	191	42	82	237	227	32
	307D_A_A3	126	186	273	296	167	52	102	250	243	32
	307D_A_A8	122	189	278	292	173	50	111	242	235	32
	307D_D_T34	118	184	270	287	175	56	120	247	233	32
	307D_E_A44	119	189	266	297	168	61	114	234	241	32
	307D_F_C56	121	186	272	295	181	46	113	247	245	32
	355D_B_A17	146	182	268	299	176	45	113	252	248	32
	355D_B_G14	115	178	266	303	160	57	82	250	223	32
	355D_B_T20	135	196	253	302	160	51	96	250	236	32
	360D_A_A6	120	177	268	302	169	58	108	247	232	32
	360D_A_G2	134	188	242	306	148	55	87	268	226	32
	360D_B_T19	112	185	264	303	166	54	108	237	239	32
	3BDP_P_T13	136	185	255	290	173	43	82	250	211	32
	3DNB_A_A6	142	174	275	291	173	60	89	253	229	32
	3PVI_C_G8	143	187	259	279	180	55	83	231	206	32
	3PVI_D_G8	138	188	258	283	184	46	83	228	209	32
	403D_A_A6	118	182	266	306	162	56	108	247	228	32
	403D_B_T20	121	181	271	296	176	50	114	246	242	32
	423D_A_A5	142	188	274	296	175	47	111	248	240	32
	423D_A_T8	116	178	270	306	163	48	86	243	218	32
	431D_A_A6	126	190	284	288	175	65	113	248	231	32
	432D_B_A16	139	182	268	303	175	50	93	249	237	32
	442D_A_T7	112	182	278	292	170	47	102	238	246	32
	442D_B_A18	135	179	264	296	177	56	114	258	237	32
	442D_B_G14	112	177	274	298	167	57	78	250	216	32
	443D_A_A6	141	181	273	295	171	53	115	252	240	32
	443D_A_T7	115	191	268	292	170	48	111	240	244	32
	443D_B_G14	110	175	274	297	169	55	84	250	224	32
	443D_B_T19	112	182	272	298	169	53	110	239	238	32
	453D_A_A6	117	181	270	312	166	44	108	240	234	32
	453D_B_G14	120	180	263	302	157	59	91	248	229	32
	455D_B_G14	131	182	260	310	163	53	107	247	238	32
	456D_B_C20	128	196	266	297	169	44	108	238	242	32
	460D_B_G14	123	185	269	297	161	60	86	238	222	32
	463D_A_T7	118	182	262	307	173	47	105	239	241	32
	463D_B_A17	143	173	258	281	181	69	119	261	241	32
	463D_B_T20	119	192	266	296	163	53	102	240	228	32
	467D_B_A16	140	181	272	290	175	57	112	254	235	32
	473D_A_A6	138	195	267	306	165	40	105	247	239	32
	473D_A_A8	142	195	272	290	171	36	94	268	255	32
	473D_B_A16	138	182	267	299	171	38	109	259	248	32
	473D_B_T17	109	187	267	299	163	56	112	248	242	32
	476D_B_T20	123	183	269	297	170	54	110	250	239	32
	4BDP_P_A21	139	184	250	308	163	48	88	254	232	32
	4BDP_P_A24	136	194	255	306	154	51	87	260	224	32
	4BDP_T_A8	140	187	251	297	163	56	90	254	222	32
	5DNB_A_A4	124	198	242	311	147	56	106	263	236	32
	5DNB_A_G6	141	184	265	290	178	59	108	247	236	32
	9BNA_A_A6	124	183	267	296	174	50	104	245	237	32
	9BNA_B_A17	137	175	269	274	181	71	103	252	240	32
	9BNA_B_G14	128	182	266	283	163	73	101	254	236	32
	0AN8_A_C6	73	187	296	300	177	58	137	209	243	41
	182D_A_T4	91	194	283	285	176	49	144	232	268	41
	1A2E_A_T3	83	217	268	310	166	56	136	221	262	41
	1A73_C_C7	83	197	281	316	175	49	141	207	246	41
	1A73_E_C7	84	191	289	312	179	49	135	203	241	41
	1AZP_B_T105	102	179	260	311	165	62	145	231	252	41
	1AZP_C_C114	86	202	280	299	195	44	146	256	268	41
	1B94_D_C9	103	196	269	309	168	51	138	222	254	41
	1B97_C_T6	85	207	298	288	199	48	140	218	240	41
	1B97_D_T6	82	211	297	299	195	43	142	216	241	41
	1BF4_C_C114	90	203	270	293	193	57	155	250	269	41
	1BNA_A_C3	98	183	272	297	180	57	156	225	267	41
	1C8C_B_T105	93	179	271	305	173	59	136	229	251	41
	1C8C_C_C114	83	198	282	289	192	55	142	254	263	41
	1CDW_C_C114	84	187	287	299	188	62	154	206	257	41
	1CDW_C_T111	84	207	283	298	174	54	147	244	265	41
	1D02_C_T6	95	204	267	307	172	57	147	219	259	41
	1D02_D_T6	96	200	267	308	172	59	148	219	260	41
	1D45_A_C3	91	190	260	315	167	47	148	224	265	41
	1D78_A_C6	77	197	282	306	177	60	138	207	240	41
	1D8G_A_C7	90	186	273	300	172	53	141	233	270	41
	1D8X_B_A15	96	196	280	310	169	60	145	212	242	41
	1DC1_C_T11	91	189	279	316	180	44	139	209	246	41
	1DC1_C_T3	96	183	269	318	163	39	134	239	254	41
	1DC1_C_T6	85	214	295	300	179	58	140	209	243	41
	1DC1_W_T10	95	187	286	302	182	56	139	205	243	41
	1DC1_W_T5	85	214	297	296	180	60	140	205	244	41
	1DOU_B_C15	85	189	270	307	169	60	142	225	256	41
	1DPN_A_C3	87	199	263	311	163	64	144	224	261	41
	1DPN_B_C15	85	185	274	305	171	60	144	218	257	41
	1DSZ_D_C1543	88	176	275	303	172	68	137	216	242	41
	1DSZ_D_T1532	112	189	279	292	170	54	148	234	273	41
	1EHV_A_C15	97	185	259	302	166	60	140	239	265	41
	1EM0_A_A4	87	178	276	305	180	59	142	230	254	41
	1EM0_C_A16	85	180	277	304	179	60	141	231	256	41
	1EN9_A_C7	85	177	278	299	174	48	144	239	270	41
	1ENE_A_C7	94	183	272	300	171	50	142	240	272	41
	1EON_D_A3	93	175	284	301	164	64	133	242	242	41
	1EYU_C_T10	81	207	280	299	182	56	143	187	233	41
	1EYU_D_T10	84	212	283	299	177	60	143	185	235	41
	1FMS_B_C15	82	182	285	289	176	70	146	227	261	41
	1FQ2_A_C3	97	191	275	292	175	53	137	232	265	41
	1FQ2_B_C3	81	189	274	296	176	64	144	222	260	41
	1FQ2_B_C9	98	189	279	289	168	51	136	234	268	41
	1G75_A_C3	88	189	271	311	171	53	144	228	260	41
	1G75_B_C15	90	191	266	309	169	57	141	223	257	41
	1H6F_D_T17	94	220	268	310	156	61	139	206	241	41
	1HCR_C_T20	80	189	284	294	160	69	144	224	239	41
	1HLV_B_C15	115	201	253	317	170	51	146	226	263	41
	1I3T_A_C3	85	182	268	311	167	59	142	220	248	41
	1I3T_B_C15	93	185	272	306	172	62	146	221	254	41
	1IGN_F_T27	116	218	257	285	161	55	152	232	271	41
	1IKK_B_A17	88	200	293	298	185	55	143	199	243	41
	1J59_D_T24	90	207	296	298	174	68	129	211	262	41
	1J8L_B_C15	91	184	267	308	172	59	143	225	263	41
	1JFT_B_T709	100	209	285	296	194	58	147	194	263	41
	1JGR_A_C1003	96	191	277	295	181	48	143	236	271	41
	1JGR_B_C2003	79	190	281	296	176	61	143	224	258	41
	1JGR_B_C2009	94	184	282	292	174	51	143	240	271	41
	1JTL_A_T8	97	177	288	283	181	56	120	234	253	41
	1JUC_A_T5	95	178	272	296	183	55	140	231	269	41
	1L1H_B_T2005	85	181	274	303	176	55	145	225	257	41
	1L3S_B_T25	87	178	287	298	184	49	143	230	264	41
	1L3S_C_T8	86	205	297	291	198	54	143	192	249	41
	1L3T_B_C25	83	189	290	297	190	46	140	215	254	41
	1L3T_C_G6	88	209	293	291	197	54	140	189	247	41
	1L3U_B_A25	87	179	294	297	187	47	141	223	261	41
	1L3U_C_C6	85	207	296	290	200	52	139	190	252	41
	1L3V_C_C6	87	209	294	293	197	51	141	188	250	41
	1L4J_B_T15	96	178	276	301	181	54	136	238	267	41
	1LAT_C_C3	91	201	277	294	173	58	151	215	260	41
	1LMB_1_T15	111	197	274	304	171	49	142	222	258	41
	1M6F_A_C1003	88	195	265	312	170	55	146	223	261	41
	1M6F_B_C2015	85	189	273	304	167	64	134	225	257	41
	1MUS_B_T17	111	189	270	286	169	57	148	246	264	41
	1MUS_C_G18	84	202	287	311	182	52	151	193	239	41
	1N1O_A_C3	96	189	273	297	180	53	141	225	263	41
	1N1O_B_C115	85	185	275	302	174	58	148	220	257	41
	1NH2_F_T7	96	204	276	303	180	47	146	253	259	41
	1NJW_B_C20	89	181	282	298	178	57	140	224	252	41
	1NJW_B_T23	85	183	290	306	177	47	134	224	252	41
	1NJX_B_T25	88	180	289	289	191	48	144	221	259	41
	1NJX_C_T9	89	204	290	301	181	53	138	210	250	41
	1NK0_B_A25	90	181	290	293	190	48	144	224	262	41
	1NK0_B_T23	86	181	292	301	181	47	131	226	253	41
	1NK0_C_C7	93	180	289	297	188	49	131	227	257	41
	1NK4_C_C10	89	182	292	298	182	57	141	230	254	41
	1NK7_B_G28	85	205	287	294	187	52	142	207	246	41
	1NK7_C_A8	87	208	295	295	200	51	139	190	249	41
	1NK7_C_T12	84	180	288	302	188	50	141	217	252	41
	1NK8_B_A25	88	185	290	294	188	48	144	223	262	41
	1NK8_B_C27	79	198	283	302	186	50	138	213	250	41
	1NK8_C_T5	90	196	279	299	186	54	141	211	261	41
	1NK9_B_C19	86	187	288	308	170	58	142	235	246	41
	1NK9_C_T12	84	173	289	309	180	51	139	225	245	41
	1NK9_C_T9	84	195	278	301	176	60	143	217	252	41
	1NKC_B_C12	90	184	287	290	189	49	146	222	266	41
	1NKC_B_T6	86	170	292	306	181	51	137	218	243	41
	1NKC_C_A29	88	208	296	296	190	52	139	193	246	41
	1NKC_C_T32	86	194	284	298	183	48	136	230	264	41
	1NKE_B_A25	90	182	296	290	191	50	143	220	259	41
	1NKE_C_C14	84	185	283	307	172	57	142	239	255	41
	1NKE_C_G8	86	207	297	293	198	51	139	189	249	41
	1NKE_C_T10	91	182	287	294	187	48	139	223	252	41
	1NR8_A_T6	85	204	282	300	186	55	141	194	238	41
	1NVN_A_T5	97	182	269	309	177	46	143	239	269	41
	1NVP_F_T8	98	203	280	298	182	43	144	258	266	41
	1QN3_D_T225	82	205	288	288	184	53	148	241	267	41
	1QN3_F_T225	86	216	283	292	175	55	140	238	259	41
	1QN4_C_A209	92	220	287	293	173	58	130	243	246	41
	1QN4_D_T225	86	209	280	291	178	55	147	241	266	41
	1QN4_E_A209	90	215	288	295	173	61	136	246	248	41
	1QN4_E_T203	81	214	298	287	203	49	132	215	240	41
	1QN4_F_T225	87	212	280	293	179	54	145	238	265	41
	1QN5_D_C219	85	232	283	297	180	54	126	211	239	41
	1QN5_D_T225	86	208	289	286	185	54	150	241	265	41
	1QN5_F_C219	85	240	273	310	171	52	129	211	241	41
	1QN5_F_T225	86	210	286	292	180	55	141	236	263	41
	1QN6_D_T225	83	208	285	287	182	60	144	239	265	41
	1QN6_F_T225	84	210	288	283	183	60	144	236	260	41
	1QN8_D_T225	86	214	280	281	181	59	152	239	265	41
	1QN8_F_C219	82	235	283	304	171	48	130	211	245	41
	1QN8_F_T225	90	215	282	295	174	54	145	239	259	41
	1QN9_D_T225	91	210	285	289	184	50	152	238	263	41
	1QN9_F_C219	86	234	285	299	178	51	126	213	248	41
	1QN9_F_T225	94	209	287	292	181	49	146	237	265	41
	1QNA_D_A225	90	211	281	292	183	61	149	246	266	41
	1QNA_F_A225	91	212	282	290	179	63	143	249	264	41
	1QNB_C_T203	85	216	291	290	192	50	132	217	239	41
	1QNB_D_C219	86	224	283	299	185	43	141	218	249	41
	1QNB_D_T225	83	204	287	286	186	58	148	236	265	41
	1QNB_F_T225	87	210	280	295	176	54	142	238	261	41
	1QNE_C_A209	91	218	287	290	181	60	153	243	269	41
	1QNE_E_A209	94	212	288	286	174	63	158	250	266	41
	1QNE_F_T225	87	212	289	286	180	57	138	231	260	41
	1RH6_D_T24	94	196	264	314	177	54	150	219	264	41
	1S2R_A_C3	83	183	269	302	172	64	139	228	262	41
	1S2R_B_C15	90	182	264	301	168	64	132	231	258	41
	1SUZ_D_T6	89	215	292	285	215	51	149	215	248	41
	1SX5_F_C9	106	197	259	309	175	59	133	212	239	41
	1T9I_D_C564	118	210	278	285	181	42	127	206	270	41
	1TDZ_B_C11	85	200	277	313	177	56	141	208	248	41
	1TRO_L_C13	74	189	279	302	165	62	123	210	245	41
	1U4B_B_C25	84	189	292	298	187	46	144	217	259	41
	1U4B_C_C12	87	183	278	315	166	59	143	231	256	41
	1U4B_C_G10	91	180	297	301	184	53	137	220	246	41
	1UB8_B_A4	95	219	286	303	173	55	144	197	251	41
	1UB8_C_A4	97	217	285	305	171	54	142	193	247	41
	1UB8_D_A4	94	213	294	297	184	53	140	192	252	41
	1UB8_E_A4	95	211	289	300	175	61	147	197	250	41
	1UB8_F_A4	97	212	290	303	178	53	144	196	252	41
	1VE8_A_C3	94	183	273	300	182	57	139	225	259	41
	1VE8_B_C3	92	186	266	305	170	60	141	221	257	41
	1VZK_A_C3	87	184	282	300	182	56	140	224	256	41
	1VZK_A_C9	111	196	275	301	169	47	147	232	268	41
	1VZK_B_C15	92	189	264	308	164	64	139	225	256	41
	1WTE_X_C7	78	196	287	287	202	57	148	191	236	41
	1WTQ_B_T106	94	185	271	303	177	60	144	221	256	41
	1WTQ_C_T113	89	218	263	306	181	53	138	244	258	41
	1WTR_C_C114	97	202	281	284	186	59	142	258	263	41
	1WTV_B_T106	95	185	266	313	172	55	145	223	254	41
	1WTV_C_T113	92	207	271	299	180	58	143	245	260	41
	1XC9_C_A9	85	191	291	300	187	54	139	214	244	41
	1XYI_B_T105	97	178	264	303	177	58	143	232	261	41
	1YTB_C_A8	93	227	284	294	168	65	140	246	260	41
	1YTB_C_T27	90	208	276	292	172	60	147	239	257	41
	1YTB_D_T27	87	205	287	284	180	61	135	245	253	41
	1YTF_F_T7	94	207	276	292	174	60	138	241	245	41
	224D_A_T4	97	196	274	285	179	56	140	229	273	41
	232D_A_G7	83	204	290	298	176	59	140	204	239	41
	244D_F_G52	85	194	284	290	197	55	140	183	242	41
	244D_I_G82	87	195	287	286	203	50	146	183	246	41
	244D_L_G112	85	199	286	293	198	54	140	183	237	41
	245D_A_T4	88	191	283	287	178	52	141	231	275	41
	258D_A_A4	111	200	274	283	179	42	139	227	259	41
	258D_C_A16	111	191	278	284	185	47	142	230	258	41
	2BDP_T_A29	90	205	294	287	204	55	140	189	250	41
	2BDP_T_T33	88	178	283	303	188	46	141	225	261	41
	2BOP_B_C12	71	212	283	299	177	60	143	219	265	41
	2BOP_B_C2	93	193	272	295	183	50	151	230	271	41
	2BOP_B_C6	91	206	280	308	165	53	143	228	266	41
	2HDD_C_C18	104	191	268	311	181	52	148	215	253	41
	352D_F_G52	82	193	285	296	195	56	142	184	245	41
	355D_A_C3	93	195	279	295	174	50	145	228	266	41
	355D_B_C15	82	186	275	298	175	62	141	223	258	41
	355D_B_C21	96	190	279	293	177	45	144	236	274	41
	360D_A_C3	87	185	278	302	180	58	140	226	259	41
	360D_B_C15	85	190	269	308	167	63	138	226	257	41
	3BDP_P_A12	85	185	278	300	188	48	136	213	250	41
	3BDP_T_C20	85	201	298	289	203	50	140	199	254	41
	3DNB_A_T7	89	195	279	291	183	52	144	229	275	41
	3PVI_C_A7	84	192	282	303	184	68	143	192	231	41
	423D_A_C9	86	194	276	303	178	57	140	218	252	41
	428D_A_C3	88	196	274	305	174	48	142	222	264	41
	428D_B_C15	86	182	275	299	175	63	143	226	256	41
	431D_B_C13	85	201	291	297	181	58	147	213	249	41
	436D_A_C3	87	193	274	302	179	55	142	224	261	41
	436D_B_C15	86	185	273	306	172	59	145	219	258	41
	441D_A_C8	90	161	333	288	213	35	153	209	244	41
	442D_B_C15	78	197	261	295	174	67	147	216	264	41
	443D_A_C3	103	214	271	300	177	56	146	203	263	41
	443D_B_C15	84	190	265	301	168	58	155	224	262	41
	453D_A_C3	96	188	261	324	171	41	145	231	267	41
	453D_B_C15	91	193	256	321	165	51	143	229	263	41
	455D_A_C3	101	184	259	310	168	59	151	233	257	41
	460D_A_C3	88	194	274	299	178	57	141	225	261	41
	460D_B_C15	86	185	277	297	175	65	144	222	257	41
	476D_A_C3	88	177	271	305	170	58	144	235	262	41
	477D_A_C3	83	170	275	309	174	58	146	236	260	41
	477D_B_C15	83	174	277	303	168	62	140	238	255	41
	4BDP_P_T22	88	184	285	318	173	41	134	232	254	41
	4BDP_P_T25	87	182	282	298	185	46	143	224	259	41
	4BDP_T_G6	89	202	298	284	202	56	143	194	249	41
	4BDP_T_T9	90	188	277	291	184	55	144	222	250	41
	9BNA_A_C3	89	195	264	306	172	55	142	223	255	41
	151D_A_A3	130	187	267	289	178	52	122	224	246	50
	152D_A_A3	126	183	271	290	183	47	124	221	245	50
	158D_A_C6	135	178	263	295	180	52	118	243	251	50
	158D_B_G15	133	176	258	300	185	52	124	244	233	50
	196D_A_C3	114	172	265	316	163	55	116	246	255	50
	196D_A_T2	142	187	256	303	176	45	114	254	246	50
	196D_B_A17	131	181	273	280	177	60	117	263	261	50
	1A1I_C_C56	140	189	272	303	176	42	125	241	247	50
	1A2E_A_T7	138	177	262	299	182	51	127	250	246	50
	1A73_E_T2	118	166	271	301	191	48	134	259	250	50
	1A73_F_G16	140	184	275	296	185	48	128	236	234	50
	1AIS_E_A1427	140	183	246	304	169	50	120	265	242	50
	1AIS_E_G1428	120	185	265	307	170	51	123	242	240	50
	1AIS_E_T1420	118	216	272	303	190	41	131	237	243	50
	1AIS_E_T1429	123	184	259	301	183	45	134	240	240	50
	1B94_C_A7	138	174	272	300	187	43	115	237	242	50
	1B97_C_A2	137	185	263	301	165	45	113	273	255	50
	1B97_C_A7	140	176	269	301	179	45	122	240	242	50
	1B97_D_A2	145	186	259	302	163	42	113	279	258	50
	1B97_D_A7	142	177	270	289	181	57	113	241	235	50
	1BNA_A_A5	120	180	268	287	180	66	121	234	238	50
	1BNA_A_T7	99	174	274	301	173	64	109	233	234	50
	1BNA_B_T19	109	179	272	301	179	55	122	229	240	50
	1C8C_C_G111	151	175	262	299	176	54	121	270	244	50
	1CL8_B_C4	137	172	265	302	182	53	135	250	241	50
	1CL8_B_G11	133	198	264	308	171	35	121	230	241	50
	1D11_A_T3	116	186	275	279	182	59	131	224	258	50
	1D23_A_A7	139	183	263	297	172	59	122	248	246	50
	1D23_A_T8	122	176	258	315	171	49	124	246	253	50
	1D2I_C_A7	127	176	266	306	172	49	124	253	241	50
	1D2I_C_T6	138	197	289	291	185	44	127	212	253	50
	1D2I_D_A23	128	171	270	305	180	46	129	257	246	50
	1D2I_D_A29	139	185	271	291	179	45	111	254	251	50
	1D37_A_A3	128	188	258	294	183	54	124	244	253	50
	1D38_A_A3	138	197	249	310	169	42	117	233	243	50
	1D45_A_A5	135	161	273	277	193	59	124	254	257	50
	1D49_A_A3	133	177	274	289	177	59	116	250	236	50
	1D49_A_T4	116	192	253	319	172	41	116	236	238	50
	1D49_B_A13	143	168	270	304	182	43	113	258	257	50
	1D49_B_T18	141	171	270	292	186	64	138	234	241	50
	1D56_A_A7	133	172	277	303	173	45	114	255	249	50
	1D56_A_G2	138	169	263	296	170	53	128	262	249	50
	1D56_A_T4	109	180	253	306	171	51	127	247	246	50
	1D56_A_T8	114	168	270	302	174	59	124	249	247	50
	1D56_B_T14	111	181	260	305	173	52	128	245	265	50
	1DCW_D_G4	136	173	269	293	180	58	128	268	253	50
	1DFM_C_A7	134	177	265	306	175	46	129	258	247	50
	1DFM_C_T6	142	201	289	292	185	38	134	208	258	50
	1DOU_A_A6	132	178	260	314	173	44	126	254	246	50
	1DSZ_D_C1535	115	181	251	302	175	48	124	246	233	50
	1DSZ_D_C1536	124	175	263	298	189	56	131	233	239	50
	1DSZ_D_T1537	131	165	271	294	188	61	129	239	246	50
	1DSZ_D_T1538	129	175	262	305	168	51	116	246	238	50
	1E3O_A_A205	115	182	257	317	172	47	136	233	245	50
	1E3O_A_C204	132	172	256	314	181	40	115	254	233	50
	1E3O_B_C205	122	179	259	308	175	46	126	254	251	50
	1E3O_B_C209	129	187	273	298	172	50	122	256	254	50
	1E3O_B_T204	140	192	266	302	178	35	122	251	254	50
	1EDR_A_T7	112	180	267	302	177	52	122	234	245	50
	1EDR_A_T8	122	169	264	304	184	55	134	245	240	50
	1EDR_B_T19	110	182	269	306	173	51	129	229	245	50
	1EGW_E_A7	136	170	267	308	180	42	113	265	244	50
	1EGW_G_A10	135	172	263	297	183	59	131	249	250	50
	1EGW_H_A7	134	171	259	316	174	47	121	262	243	50
	1EGW_H_T8	121	179	254	316	168	51	134	243	246	50
	1EHV_A_A18	136	180	259	312	172	48	117	253	237	50
	1EHV_A_T20	120	169	261	308	179	57	135	247	243	50
	1EN3_A_A4	113	176	262	305	169	50	126	257	253	50
	1EN3_A_G6	145	190	266	299	176	42	107	239	237	50
	1EN8_A_G6	130	169	271	296	171	65	126	255	230	50
	1ENN_B_A13	142	170	272	293	187	47	122	260	248	50
	1ENN_B_T15	111	168	269	303	188	54	134	237	246	50
	1EYU_C_C5	116	176	252	299	196	39	122	247	219	50
	1FD5_A_A4	132	185	271	298	173	43	117	252	248	50
	1FDG_A_A4	118	187	269	327	167	29	116	250	239	50
	1FDG_B_T9	130	163	285	278	199	57	137	244	247	50
	1FMS_A_A5	124	179	276	300	185	42	123	242	251	50
	1FMS_A_G4	143	172	253	298	173	67	124	262	242	50
	1FMS_B_A18	119	168	276	304	179	55	122	245	235	50
	1FN1_B_A2004	138	191	273	293	170	46	126	252	259	50
	1FN2_B_A2004	139	196	271	303	170	39	124	246	259	50
	1FQ2_A_A5	129	174	277	290	184	50	122	243	252	50
	1FQ2_A_T7	108	178	275	295	175	55	114	237	238	50
	1FQ2_A_T8	114	166	270	304	185	54	130	238	247	50
	1FQ2_B_T7	120	177	274	299	179	53	124	239	243	50
	1G75_A_A5	130	180	265	298	182	49	120	244	244	50
	1G75_A_G4	144	180	249	308	167	56	130	260	244	50
	1G75_B_A17	144	179	264	300	176	52	114	249	241	50
	1GU4_C_C9	112	184	261	296	191	47	134	230	249	50
	1GU4_C_G8	131	185	256	316	165	44	112	253	230	50
	1GU4_D_C110	137	189	269	309	176	39	124	242	257	50
	1H6F_C_T13	135	180	275	293	186	45	130	240	250	50
	1H6F_C_T4	129	175	265	297	190	49	131	238	250	50
	1H6F_D_A10	145	178	267	302	175	47	123	263	250	50
	1H6F_D_A3	139	174	256	302	176	61	134	249	242	50
	1HCR_C_A21	144	190	258	295	175	63	126	239	230	50
	1HLV_B_C2	136	183	272	298	187	41	125	249	256	50
	1I3T_A_A5	145	177	269	294	181	52	118	252	243	50
	1I3T_B_A17	145	182	264	297	172	55	116	251	240	50
	1IGN_C_A13	148	177	272	274	188	52	114	265	245	50
	1IGN_C_A15	117	202	258	286	174	56	115	222	255	50
	1IGN_C_A7	139	177	279	293	182	54	120	240	239	50
	1IGN_C_C14	114	155	275	300	178	52	117	245	222	50
	1IGN_D_G26	144	186	269	283	181	57	118	237	227	50
	1IGN_F_G26	144	191	262	295	173	48	116	239	232	50
	1IKK_A_A8	117	172	270	302	184	53	133	242	240	50
	1IKK_A_C2	143	183	261	292	184	55	131	247	252	50
	1IKK_A_T3	131	175	262	305	183	50	130	252	248	50
	1IKK_B_T13	140	175	259	296	181	58	129	250	248	50
	1IKK_B_T14	129	186	265	294	171	59	114	248	248	50
	1J59_C_A1	132	167	270	308	180	46	123	262	241	50
	1J59_C_A2	123	172	270	302	188	48	126	241	251	50
	1J8L_A_A4	143	178	256	311	166	55	116	261	238	50
	1J8L_A_A5	116	180	271	300	176	53	120	238	241	50
	1J8L_B_A17	143	179	265	303	173	49	113	253	241	50
	1JB7_G_G4	137	177	277	307	176	45	118	260	252	50
	1JFT_B_A705	132	184	262	311	172	35	116	262	256	50
	1JGR_A_A1005	129	173	279	287	185	52	120	245	252	50
	1JGR_A_T1007	110	178	274	299	177	50	117	237	245	50
	1JGR_A_T1008	117	167	270	303	185	52	130	245	250	50
	1JGR_B_A2006	109	170	273	305	175	54	116	241	241	50
	1JGR_B_T2007	116	182	268	304	175	50	120	241	245	50
	1JK1_C_C56	140	195	274	302	172	40	119	239	244	50
	1JK2_C_C56	142	192	272	302	175	40	118	243	245	50
	1JK2_C_C57	118	186	262	309	176	37	126	245	252	50
	1JTL_A_A6	134	177	251	314	167	55	119	261	239	50
	1JTL_B_A26	143	177	267	285	179	63	111	247	239	50
	1JTL_B_T27	111	179	274	300	174	55	122	239	246	50
	1JUX_A_C6	101	180	267	308	167	57	128	247	251	50
	1JX4_P_C11	111	180	261	314	181	30	120	238	238	50
	1JX4_T_A7	126	198	247	306	161	44	119	257	240	50
	1JX4_T_C10	138	179	250	305	178	49	130	257	234	50
	1JX4_T_C16	139	189	269	313	173	35	113	244	242	50
	1JX4_T_T6	111	186	269	292	182	47	126	235	257	50
	1KBU_C_A11	120	189	271	294	176	50	127	229	232	50
	1KBU_C_G9	118	186	248	310	163	57	135	239	238	50
	1KBU_C_T10	135	181	265	288	178	59	120	238	229	50
	1KBU_D_C8	138	193	268	289	176	52	117	235	251	50
	1KX3_J_A-13	136	181	268	307	182	44	126	248	251	50
	1KX5_I_A12	138	181	266	309	174	44	121	257	250	50
	1KX5_I_T69	130	188	257	310	171	44	123	251	251	50
	1KX5_J_A-13	133	183	266	308	177	48	123	247	246	50
	1KX5_J_T-9	134	194	261	309	169	39	122	252	252	50
	1KX5_J_T69	130	182	263	306	173	48	125	251	251	50
	1L3L_G_A10	136	188	274	298	180	36	117	244	253	50
	1L3L_G_A16	131	181	264	308	173	47	129	255	252	50
	1L3L_G_A2	137	178	268	305	179	47	122	251	248	50
	1L3L_G_T11	117	166	257	321	177	51	133	253	238	50
	1L3L_H_A102	140	179	265	307	177	46	128	253	251	50
	1L3L_H_A110	138	191	270	300	180	34	117	245	254	50
	1L3L_H_T103	128	190	251	308	171	41	132	251	237	50
	1L3L_H_T111	117	162	262	318	182	52	134	254	239	50
	1LAT_C_T11	111	185	267	296	180	54	131	221	239	50
	1LAT_C_T13	132	178	257	292	175	62	120	242	236	50
	1LAT_C_T14	120	180	274	287	180	52	118	236	252	50
	1LAT_D_T13	133	175	255	279	174	77	124	251	236	50
	1LLM_A_A5	116	187	263	314	164	40	123	244	242	50
	1LLM_A_C4	112	186	261	305	171	49	116	240	244	50
	1LLM_B_A25	126	187	262	304	171	46	125	248	246	50
	1LLM_B_C24	108	191	261	299	179	50	126	224	248	50
	1LMB_1_A2	119	166	269	309	175	53	120	257	242	50
	1LMB_1_A4	132	175	257	303	181	44	118	247	244	50
	1LMB_1_C5	118	178	277	304	189	24	123	244	257	50
	1LMB_2_G34	125	174	254	324	180	27	103	252	232	50
	1LMB_2_G37	140	177	258	295	175	55	122	259	245	50
	1M19_I_T142	129	187	264	305	170	49	124	251	247	50
	1M6F_A_A1005	136	172	271	292	189	49	122	254	253	50
	1M6F_A_T1007	109	181	268	294	171	64	115	238	242	50
	1M6F_A_T1008	115	184	255	323	164	40	114	242	244	50
	1M6F_B_A2017	138	164	278	285	189	60	112	253	242	50
	1M6F_B_T2019	111	179	265	307	173	52	116	239	244	50
	1M6F_B_T2020	116	183	274	305	174	46	113	244	241	50
	1MF5_A_G5	137	182	267	300	166	53	115	257	249	50
	1MJ2_G_A9	143	179	281	295	179	45	130	255	253	50
	1MNN_B_A12	142	189	270	290	177	46	123	245	249	50
	1MNN_B_A7	137	187	257	310	172	46	125	252	248	50
	1MNN_C_T3	136	173	266	301	186	54	133	243	250	50
	1MNN_C_T4	133	171	265	304	185	50	126	250	243	50
	1MNN_C_T5	126	180	272	295	179	54	130	243	255	50
	1MUS_B_T5	130	180	253	280	189	58	131	245	232	50
	1MUS_C_A16	119	165	283	289	179	59	140	236	249	50
	1NKP_F_A109	142	184	263	312	176	39	118	242	240	50
	1NKP_G_A306	140	189	269	297	177	43	120	250	251	50
	1NKP_G_G307	120	185	259	315	173	38	119	251	246	50
	1NKP_G_G311	135	182	267	311	173	44	120	257	242	50
	1NKP_H_A606	141	190	265	299	177	41	122	248	253	50
	1NKP_H_G607	122	180	262	315	174	40	119	253	245	50
	1NKP_H_G611	141	185	259	306	171	46	120	259	250	50
	1O0K_B_G1009	143	181	269	293	185	45	132	242	245	50
	1O0K_D_G1021	138	186	265	295	182	45	128	238	240	50
	1ORN_C_T20	121	178	258	316	173	43	130	250	252	50
	1P4Y_A_G4	141	195	250	309	165	39	122	258	241	50
	1P4Y_B_G14	146	171	250	305	173	48	117	275	239	50
	1PER_B_A2	129	190	257	296	168	58	140	240	236	50
	1PER_B_C14	115	192	272	287	187	66	131	221	233	50
	1PH6_G_G4	136	179	273	313	169	45	126	260	255	50
	1PH6_H_G4	132	171	273	315	172	50	128	266	249	50
	1PJI_D_T4	132	183	256	304	183	33	115	251	247	50
	1PUF_D_G18	123	193	269	315	176	42	133	217	238	50
	1PUF_D_T10	123	177	258	319	172	49	131	239	240	50
	1PUF_E_A30	144	192	270	299	169	46	118	267	261	50
	1PUF_E_A32	136	182	261	303	176	48	117	255	246	50
	1PUF_E_C27	129	188	261	305	171	45	125	252	251	50
	1PUF_E_T33	117	171	262	310	179	50	127	246	236	50
	1PUY_A_T3	132	175	263	302	175	51	117	246	248	50
	1PUY_A_T4	117	171	266	308	173	61	131	248	248	50
	1PUY_B_A11	135	180	264	291	179	60	125	255	246	50
	1PUY_B_A12	125	189	272	290	177	47	128	246	253	50
	1PUY_B_T4	130	172	267	300	183	47	121	251	250	50
	1QN3_E_G212	114	190	264	291	174	53	134	236	255	50
	1QN5_E_G211	148	182	259	290	177	54	121	258	240	50
	1QN6_F_T220	119	197	264	294	176	47	112	239	256	50
	1QNA_C_G211	143	186	255	295	174	52	118	253	242	50
	1QNA_C_G212	118	190	264	305	163	45	125	242	257	50
	1QNA_E_G211	136	178	264	293	179	55	116	253	240	50
	1QNA_E_G212	116	196	265	294	161	58	129	240	250	50
	1R2Z_B_C7	138	192	263	303	171	43	121	246	255	50
	1R68_A_A3	131	183	278	281	188	58	122	231	243	50
	1RH6_C_C10	118	186	256	290	180	61	125	229	245	50
	1RH6_C_G12	141	176	254	296	182	58	128	254	248	50
	1RPE_A_G29	125	174	255	283	189	65	144	245	238	50
	1RPE_A_G37	124	177	262	300	173	64	124	243	230	50
	1RPE_A_T36	114	186	262	305	167	50	124	245	243	50
	1RPE_A_T38	124	193	241	316	154	54	126	230	238	50
	1RPE_B_G9	134	189	261	280	172	69	132	240	240	50
	1RQY_A_A3	133	187	267	302	178	44	118	251	253	50
	1RUN_D_A12	135	187	266	300	162	54	130	265	257	50
	1RUN_D_T21	133	171	256	286	185	62	118	245	237	50
	1RUN_F_A4	132	178	277	314	179	37	130	225	234	50
	1S23_A_T6	117	182	263	308	175	51	123	236	251	50
	1S23_A_T7	123	185	273	293	180	54	125	251	251	50
	1S2R_A_A4	139	181	260	301	168	60	118	262	242	50
	1S2R_A_A5	118	175	269	301	181	53	127	242	249	50
	1S2R_A_T8	126	176	261	306	176	59	129	242	245	50
	1S2R_B_A17	135	178	268	300	182	46	126	246	247	50
	1S2R_B_T19	112	173	266	309	178	53	125	236	241	50
	1S2R_B_T20	125	177	265	299	180	57	129	241	247	50
	1SGS_A_A9	134	185	259	314	172	40	121	246	244	50
	1SGS_A_C3	114	175	264	311	179	50	131	242	252	50
	1SGS_A_T10	121	179	255	317	172	46	126	244	245	50
	1SGS_A_T12	129	191	261	310	168	42	116	250	249	50
	1SK5_A_T3	130	178	264	295	185	53	121	247	253	50
	1SK5_A_T4	121	169	268	303	177	56	115	253	252	50
	1SK5_B_A18	111	170	274	300	173	56	125	247	243	50
	1SK5_B_T13	126	175	266	302	177	53	119	246	246	50
	1SUZ_C_C9	111	193	267	288	189	53	137	223	256	50
	1SUZ_D_A2	146	183	263	295	169	57	118	275	253	50
	1SX5_C_A2	143	187	261	301	171	50	121	263	250	50
	1SX5_E_A2	139	190	263	301	167	50	117	269	257	50
	1T9I_C_A505	128	183	270	301	178	43	119	240	243	50
	1T9I_C_A506	119	182	267	306	174	46	125	243	246	50
	1T9I_C_A514	128	205	277	281	184	45	122	214	263	50
	1T9I_C_A518	129	188	269	297	186	51	130	224	242	50
	1T9I_C_G515	122	181	269	303	175	45	124	263	262	50
	1T9I_C_G519	130	178	265	310	182	46	130	242	243	50
	1T9I_D_A554	114	173	256	312	178	52	135	244	240	50
	1TDZ_B_T12	141	191	264	301	173	45	120	248	245	50
	1TDZ_B_T9	117	191	266	298	177	40	127	244	256	50
	1TDZ_C_A24	113	179	269	292	173	60	117	244	241	50
	1TDZ_C_G19	108	183	265	306	171	52	127	237	241	50
	1TRO_I_G16	110	182	263	291	190	61	133	221	233	50
	1TRO_J_G16	112	171	258	299	190	55	129	228	238	50
	1TRO_J_G2	134	184	273	286	176	47	130	244	255	50
	1TRO_J_G8	142	196	253	291	185	59	127	243	237	50
	1TRO_J_T14	136	187	269	285	186	52	127	244	253	50
	1TRO_K_G2	130	180	281	282	176	56	122	244	241	50
	1TRO_L_G16	110	189	265	291	177	52	128	221	246	50
	1UB8_B_A5	144	184	264	297	176	52	127	251	253	50
	1UB8_F_A5	144	187	262	301	169	52	112	252	245	50
	1UE4_A_A6	145	180	272	311	171	43	113	267	259	50
	1V3P_A_A6	148	171	269	305	170	58	112	277	249	50
	1VE8_A_A6	133	186	261	308	169	49	115	245	237	50
	1VE8_A_G4	139	175	261	309	174	51	127	259	248	50
	1VE8_B_A5	143	175	268	298	184	49	123	250	249	50
	1VZK_A_A5	130	185	265	301	173	51	112	246	248	50
	1VZK_A_G4	140	174	265	293	175	66	130	256	246	50
	1VZK_B_A17	145	182	271	299	175	43	108	255	249	50
	1VZK_B_T20	109	185	272	298	174	52	114	236	238	50
	1W0U_D_A11	136	182	257	301	172	50	127	256	244	50
	1W0U_D_A5	138	184	251	306	168	50	125	261	242	50
	1WTO_C_A112	138	188	255	316	167	43	117	247	240	50
	1WTV_C_T114	143	173	279	292	190	37	116	260	254	50
	1YTB_D_A10	136	196	259	310	163	42	115	246	237	50
	1YTB_D_G19	132	187	264	287	183	56	126	239	245	50
	1ZEY_A_C3	127	188	262	300	205	31	115	230	229	50
	1ZF2_A_G5	144	173	267	294	185	56	133	261	242	50
	1ZF5_A_G6	142	192	272	304	174	38	119	239	250	50
	1ZF7_B_A17	138	181	274	302	181	40	119	251	247	50
	236D_A_A3	112	177	272	293	197	54	132	232	262	50
	244D_A_G3	141	181	261	294	185	49	123	249	235	50
	244D_A_G4	123	180	266	290	186	46	134	235	239	50
	244D_C_G23	137	190	267	286	177	46	123	249	241	50
	244D_D_G33	143	185	256	290	185	53	128	247	243	50
	244D_E_G43	141	183	262	287	189	51	131	240	241	50
	244D_F_G53	140	184	265	286	187	50	128	242	241	50
	244D_L_G113	140	185	265	286	191	53	130	237	243	50
	244D_N_G133	141	179	264	291	188	49	127	248	240	50
	244D_P_G153	142	188	263	285	179	48	121	249	237	50
	258D_A_G2	133	192	245	293	172	47	128	254	237	50
	258D_B_G8	122	179	253	300	172	47	128	248	243	50
	276D_A_A3	115	190	259	315	175	43	123	228	251	50
	2BOP_B_G14	111	175	261	304	181	54	124	229	239	50
	2CRX_C_T11	136	185	256	293	177	56	134	248	241	50
	2HDD_C_A12	136	184	265	310	169	46	122	256	233	50
	2HDD_D_T23	126	189	267	316	191	23	126	232	247	50
	2NLL_C_G515	135	187	261	294	180	48	117	239	239	50
	2PVI_C_G11	148	182	262	292	190	42	124	233	237	50
	2PVI_D_G3	141	187	264	289	165	57	125	262	252	50
	307D_A_A7	133	177	264	296	186	56	122	250	242	50
	307D_A_G5	116	167	266	287	193	65	132	245	237	50
	307D_B_C16	133	185	268	284	179	54	116	239	241	50
	307D_B_T12	132	189	260	300	174	53	124	239	243	50
	307D_B_T13	124	182	268	289	176	68	121	243	239	50
	307D_B_T14	121	186	263	299	179	50	121	239	243	50
	307D_B_T15	121	171	269	303	185	50	133	243	239	50
	307D_B_T17	116	185	260	300	172	61	120	241	244	50
	307D_C_A24	114	196	261	305	162	50	115	235	230	50
	307D_C_A26	116	178	252	301	161	69	127	244	229	50
	307D_C_G25	115	187	273	293	180	51	116	230	244	50
	307D_D_T35	120	172	263	301	173	66	126	233	218	50
	307D_D_T37	119	181	268	316	175	44	120	233	234	50
	307D_D_T38	120	193	266	303	169	45	113	234	245	50
	307D_E_A46	111	181	256	304	168	53	120	238	237	50
	307D_F_T55	120	186	270	289	184	55	121	233	247	50
	352D_A_G3	141	178	264	294	185	50	120	253	238	50
	352D_A_G4	120	178	272	291	184	46	129	238	239	50
	352D_C_G23	144	188	262	290	180	45	122	253	247	50
	352D_C_G24	122	189	250	283	190	52	130	247	249	50
	352D_D_G33	139	179	260	290	189	53	129	254	245	50
	352D_E_G43	148	184	259	294	185	50	128	242	236	50
	352D_F_G53	142	184	264	290	183	50	124	245	243	50
	352D_H_G74	132	184	263	291	188	32	125	244	246	50
	352D_J_G93	141	183	265	288	188	47	129	249	246	50
	352D_L_G113	142	181	268	286	184	60	122	241	251	50
	352D_N_G134	124	174	264	295	190	47	136	244	241	50
	352D_P_G153	143	185	266	286	183	51	118	250	239	50
	352D_P_G154	118	183	263	283	194	45	129	239	254	50
	355D_A_A5	133	182	269	296	187	46	128	241	251	50
	355D_A_A6	128	177	264	311	173	49	113	251	240	50
	355D_A_T7	113	183	264	306	168	53	114	240	240	50
	355D_B_A18	113	166	269	311	178	52	128	248	244	50
	360D_A_A5	132	171	276	287	184	54	120	255	247	50
	360D_B_A17	142	164	275	291	186	55	128	261	251	50
	360D_B_T20	108	183	264	310	174	47	118	239	240	50
	386D_A_A4	127	180	279	288	172	52	128	251	262	50
	386D_A_T3	132	180	269	295	185	50	127	246	251	50
	3HTS_A_C5	124	181	272	291	185	53	126	246	242	50
	3HTS_A_G2	144	173	268	299	181	53	114	257	240	50
	403D_A_T7	108	190	266	302	175	41	116	228	238	50
	403D_A_T9	129	184	279	278	176	57	137	253	257	50
	423D_A_C2	139	193	263	307	173	35	120	254	250	50
	423D_A_C6	111	185	275	299	173	46	112	240	245	50
	423D_A_G10	140	181	267	292	185	49	119	252	244	50
	423D_A_G7	112	177	268	305	176	45	116	245	243	50
	423D_B_C14	124	200	247	305	163	48	118	249	239	50
	431D_A_A5	140	175	270	296	179	47	126	253	248	50
	431D_A_T8	121	175	268	292	187	45	124	249	246	50
	431D_B_A15	147	173	269	291	186	45	119	249	245	50
	431D_B_T17	116	170	265	305	183	55	136	238	252	50
	432D_A_T8	102	181	276	289	174	55	112	235	247	50
	442D_A_A6	135	186	268	296	180	51	112	249	238	50
	442D_B_T19	114	186	274	295	175	56	114	237	239	50
	442D_B_T20	114	179	266	302	177	45	125	239	248	50
	443D_A_T8	111	193	265	299	176	45	133	244	254	50
	443D_B_A17	128	184	268	288	180	64	138	243	253	50
	443D_B_A18	138	192	258	290	179	50	112	253	239	50
	443D_B_T20	110	178	270	298	174	48	120	238	243	50
	453D_A_A5	135	179	267	290	175	54	117	253	240	50
	453D_A_T7	108	186	262	315	167	44	118	234	239	50
	453D_A_T8	118	179	263	317	177	40	134	239	238	50
	453D_B_A17	141	166	279	277	187	64	122	257	245	50
	453D_B_A18	122	185	261	313	166	48	114	245	236	50
	453D_B_T19	114	188	259	314	163	47	116	236	234	50
	453D_B_T20	116	191	259	320	166	37	112	234	247	50
	454D_A_A6	142	181	271	293	175	42	124	267	257	50
	454D_B_A14	136	170	269	300	180	47	118	268	247	50
	456D_A_C8	118	175	265	307	175	54	129	243	243	50
	456D_A_T7	108	182	269	306	175	50	118	232	243	50
	456D_B_T19	108	180	270	302	176	56	128	229	238	50
	463D_A_A6	135	172	265	301	173	58	118	248	239	50
	463D_B_A18	119	168	265	310	183	45	124	241	252	50
	463D_B_T19	124	161	278	277	182	72	119	252	240	50
	473D_B_A18	112	192	264	303	168	43	134	242	252	50
	476D_A_A6	132	171	271	308	178	51	124	249	244	50
	476D_A_C9	119	187	268	299	181	45	127	243	259	50
	476D_A_T7	124	184	265	307	178	41	125	244	252	50
	476D_A_T8	125	179	262	315	175	38	119	252	243	50
	476D_B_T19	125	182	265	296	178	54	123	242	250	50
	477D_B_T20	128	181	258	311	167	53	114	251	245	50
	482D_A_A3	123	189	270	291	180	59	125	225	248	50
	9BNA_A_A5	138	183	265	279	168	63	124	249	245	50
	9BNA_B_T20	118	178	277	297	188	47	113	237	247	50
	123D_A_A3	138	193	270	291	170	41	146	272	271	54
	151D_A_T4	122	196	270	300	165	40	135	246	279	54
	152D_A_T4	124	191	270	296	166	44	135	245	281	54
	158D_A_A3	140	192	271	295	170	46	140	269	278	54
	158D_A_G5	130	174	262	304	194	44	135	242	243	54
	158D_A_T7	118	188	271	286	184	46	137	251	268	54
	158D_B_A13	138	183	275	290	172	50	136	274	275	54
	196D_A_A7	130	181	264	298	176	56	132	268	266	54
	196D_A_G6	135	174	266	284	194	58	130	258	268	54
	196D_A_T4	116	191	277	289	174	45	142	255	276	54
	196D_B_C15	129	196	265	305	168	43	137	256	272	54
	1A1G_B_G4	139	196	279	289	182	35	140	229	264	54
	1A1G_B_G6	136	186	254	301	182	47	138	242	244	54
	1A1G_B_G7	138	184	252	305	182	44	139	244	250	54
	1A1G_B_G8	139	184	271	307	179	34	138	250	264	54
	1A1H_B_G2	138	184	269	297	177	42	138	263	277	54
	1A1H_B_G4	138	201	276	293	178	34	137	228	267	54
	1A1H_B_G6	137	188	249	303	181	46	143	238	246	54
	1A1H_B_G7	143	180	256	293	194	47	142	246	254	54
	1A1H_C_T53	135	192	259	310	167	40	138	252	262	54
	1A1I_B_G2	137	184	262	305	171	43	140	264	279	54
	1A1I_B_G4	139	197	278	292	178	37	136	230	266	54
	1A1I_B_G6	135	199	258	293	180	47	139	229	250	54
	1A1I_B_G7	139	184	255	297	187	39	135	250	252	54
	1A1I_B_G8	135	185	268	311	173	38	137	252	261	54
	1A1I_C_C59	131	183	255	312	181	32	131	250	243	54
	1A1I_C_G52	143	185	267	302	184	37	129	247	259	54
	1A1I_C_T53	129	190	259	313	167	38	137	259	262	54
	1A1K_B_G2	142	190	260	302	170	39	139	266	277	54
	1A1K_B_G4	135	198	278	301	179	27	139	230	267	54
	1A1K_B_G6	140	191	250	305	179	44	139	244	253	54
	1A1K_C_G53	133	196	247	318	165	32	133	246	256	54
	1A2E_B_G13	140	188	260	292	175	56	138	250	256	54
	1A73_C_C9	132	182	270	291	204	43	134	229	240	54
	1A73_C_G3	139	189	258	295	178	45	139	259	266	54
	1A73_C_T2	140	174	262	303	183	51	139	262	259	54
	1A73_C_T8	141	178	258	306	186	47	132	246	229	54
	1A73_D_A17	134	187	240	307	177	51	141	228	233	54
	1A73_D_G18	141	179	256	299	187	53	146	233	242	54
	1A73_E_C9	135	183	268	291	205	41	134	229	243	54
	1A73_E_G3	134	187	258	300	181	43	138	250	262	54
	1A73_E_T8	135	173	267	300	192	51	135	241	229	54
	1A73_F_A17	128	183	243	306	188	49	144	234	240	54
	1A73_F_G18	144	185	259	297	188	45	131	240	244	54
	1A73_F_T19	131	198	258	307	171	35	134	244	270	54
	1AAY_B_G2	124	180	267	290	170	55	138	258	266	54
	1AAY_B_G4	144	194	274	280	174	50	130	233	251	54
	1AAY_B_G6	131	190	263	293	180	52	138	235	242	54
	1AAY_C_A52	129	191	250	308	171	56	136	235	242	54
	1AAY_C_C53	136	196	269	286	175	53	135	242	260	54
	1AIS_C_T1405	139	174	267	299	188	41	139	257	257	54
	1AIS_E_A1430	134	197	247	306	174	38	143	240	263	54
	1AIS_E_T1422	128	200	267	307	180	36	120	254	271	54
	1B94_C_A3	124	179	261	304	166	51	147	260	257	54
	1B94_D_A3	111	169	272	310	166	47	147	254	258	54
	1B97_C_A3	113	172	271	312	173	41	151	255	261	54
	1B97_D_A3	113	176	267	305	165	51	147	258	257	54
	1BD1_A_G5	140	165	258	318	184	36	132	256	258	54
	1BNA_A_C9	129	203	266	293	169	47	143	240	270	54
	1BNA_B_G16	136	174	262	303	190	54	147	245	254	54
	1C8C_B_C106	136	199	272	285	168	44	132	251	259	54
	1CDW_B_T2	141	208	257	298	151	60	124	248	244	54
	1CKQ_B_C2	142	198	248	299	162	51	133	258	262	54
	1CKQ_B_C4	140	176	261	303	182	50	137	252	243	54
	1CKQ_B_G5	137	189	238	308	177	46	141	243	252	54
	1CL8_B_T9	141	184	266	309	167	50	131	256	258	54
	1CW9_A_C7	125	194	254	307	166	46	139	247	268	54
	1CW9_B_C7	134	203	252	297	168	45	136	252	269	54
	1CW9_C_C7	135	191	257	294	176	49	144	248	269	54
	1CW9_D_C7	139	189	261	299	175	42	143	257	272	54
	1D02_C_C2	126	167	261	305	190	51	142	244	244	54
	1D02_C_C3	142	175	251	305	189	52	143	244	247	54
	1D02_C_G8	140	168	260	306	200	44	141	245	244	54
	1D02_D_C2	117	166	260	304	186	53	141	246	242	54
	1D02_D_C3	141	177	251	304	191	50	145	242	247	54
	1D02_D_G8	142	182	264	295	188	41	143	246	256	54
	1D11_A_A4	131	191	269	298	173	31	143	258	272	54
	1D15_A_T4	115	195	275	292	157	44	143	237	282	54
	1D23_B_C15	113	187	268	289	180	55	146	250	267	54
	1D23_B_G12	140	160	266	292	188	58	135	261	255	54
	1D23_B_T18	131	172	272	295	192	55	136	234	249	54
	1D2I_C_A2	119	165	264	312	193	46	128	245	242	54
	1D2I_C_A9	140	185	275	292	171	43	125	261	262	54
	1D2I_C_G8	124	174	263	306	194	46	140	241	261	54
	1D2I_C_T12	143	180	267	288	196	47	137	235	254	54
	1D2I_D_A25	139	187	275	288	173	46	123	261	265	54
	1D2I_D_G24	129	172	264	302	193	47	139	246	261	54
	1D2I_D_T28	143	178	268	288	197	49	139	237	254	54
	1D2I_D_T30	111	182	250	308	164	55	142	251	255	54
	1D37_A_T4	124	203	267	285	169	49	136	253	274	54
	1D38_A_T4	117	196	278	288	172	45	139	243	273	54
	1D49_A_G2	143	179	253	311	174	34	133	254	250	54
	1D49_A_T5	116	194	271	285	174	55	141	238	270	54
	1D49_B_G12	133	168	268	306	193	43	143	253	258	54
	1D54_A_A4	139	190	268	288	168	48	136	255	278	54
	1D56_A_A5	127	198	263	301	172	39	142	246	263	54
	1D56_B_A15	128	177	266	305	177	42	141	265	267	54
	1D56_B_G12	143	166	258	302	196	49	134	257	261	54
	1D58_A_T4	122	192	283	284	176	43	147	242	290	54
	1D8G_A_A3	143	188	274	290	170	45	140	278	281	54
	1D8G_A_T5	138	177	247	299	185	58	146	252	247	54
	1D8X_A_C2	144	186	287	280	174	59	136	253	263	54
	1D8X_A_T6	145	189	284	288	179	47	136	242	268	54
	1D8X_B_C12	139	182	263	303	169	55	135	276	273	54
	1D9R_A_C2	143	191	281	304	177	43	140	255	265	54
	1DCR_B_C12	138	195	274	305	175	42	156	248	284	54
	1DCW_B_G4	139	174	263	299	178	52	133	274	258	54
	1DFM_C_A9	143	186	274	296	176	34	132	261	270	54
	1DFM_C_G8	129	172	268	306	197	43	143	247	261	54
	1DFM_D_A23	135	173	269	301	180	49	130	267	253	54
	1DFM_D_A25	142	185	276	289	174	41	128	264	272	54
	1DFM_D_A29	143	188	267	306	186	21	143	257	279	54
	1DFM_D_G24	130	171	267	305	194	45	142	253	264	54
	1DFM_D_T20	143	175	255	323	179	31	131	265	250	54
	1DL8_A_A1004	142	177	261	291	175	55	141	260	266	54
	1DOU_A_A5	138	186	261	300	184	44	132	243	254	54
	1DOU_A_C9	138	205	265	300	164	40	143	242	277	54
	1DOU_A_T7	126	189	247	317	165	45	127	246	249	54
	1DOU_A_T8	127	176	251	313	180	49	138	249	242	54
	1DOU_B_A17	143	184	266	310	179	35	127	249	255	54
	1DOU_B_A18	127	168	262	312	182	48	133	255	244	54
	1DOU_B_G16	142	155	268	303	199	54	143	256	249	54
	1DOU_B_T19	133	190	246	315	167	46	135	244	248	54
	1DP7_D_A13	143	182	265	294	181	46	145	264	269	54
	1DP7_D_A5	142	182	266	288	181	46	145	271	278	54
	1DPN_A_C9	135	195	274	291	172	47	140	245	268	54
	1DPN_A_G4	144	172	252	303	181	58	137	261	253	54
	1DPN_B_C21	122	188	277	298	178	38	143	244	269	54
	1DPN_B_G16	144	162	263	304	191	50	143	257	252	54
	1DSZ_C_A1501	140	182	268	289	172	55	138	267	259	54
	1DSZ_C_G1497	142	174	255	292	186	59	136	250	246	54
	1DSZ_C_G1498	136	178	261	306	184	45	128	246	246	54
	1DSZ_C_T1499	128	196	266	290	172	54	142	246	278	54
	1DSZ_C_T1506	135	202	269	297	173	40	144	231	273	54
	1DSZ_D_T1539	116	194	275	290	172	55	145	238	271	54
	1E3O_A_A208	134	185	265	302	180	42	137	250	257	54
	1E3O_A_T206	136	202	245	309	165	37	145	245	264	54
	1EDR_A_C9	134	206	268	297	164	44	138	240	276	54
	1EGW_E_A10	138	176	256	302	180	56	134	249	248	54
	1EGW_E_A2	144	174	251	315	169	52	137	275	260	54
	1EGW_E_A3	137	188	240	302	164	59	131	260	242	54
	1EGW_E_C15	136	179	266	312	175	47	135	246	248	54
	1EGW_E_C5	135	196	255	307	173	37	147	245	272	54
	1EGW_E_G14	135	176	246	305	188	45	136	253	246	54
	1EGW_E_G4	131	176	255	310	189	44	135	242	245	54
	1EGW_E_T11	134	189	265	294	171	48	135	248	261	54
	1EGW_E_T8	113	156	270	306	190	61	144	244	250	54
	1EGW_E_T9	144	167	267	290	198	56	138	250	249	54
	1EGW_F_A10	139	176	255	299	182	58	134	250	251	54
	1EGW_F_A11	134	189	266	298	167	43	137	251	261	54
	1EGW_F_A2	143	172	252	307	169	61	140	274	257	54
	1EGW_F_A3	140	188	240	295	172	56	135	257	247	54
	1EGW_F_C15	140	175	269	310	182	49	133	248	250	54
	1EGW_F_C5	138	195	254	305	173	39	148	247	272	54
	1EGW_F_G14	137	184	237	311	183	37	140	251	248	54
	1EGW_F_G4	135	171	258	314	192	41	138	247	247	54
	1EGW_F_T9	141	169	268	291	196	55	139	248	250	54
	1EGW_G_A11	131	187	266	296	172	46	140	250	261	54
	1EGW_G_A2	137	167	255	312	170	59	139	279	258	54
	1EGW_G_A3	139	185	245	299	178	51	134	258	250	54
	1EGW_G_C15	139	180	265	304	183	47	135	243	252	54
	1EGW_G_C5	143	202	254	291	173	43	147	248	275	54
	1EGW_G_G4	134	165	264	314	194	44	143	250	248	54
	1EGW_G_T9	142	169	267	293	197	53	135	248	249	54
	1EGW_H_A10	130	176	258	300	184	54	132	247	249	54
	1EGW_H_A13	136	173	256	311	161	60	133	280	254	54
	1EGW_H_A2	138	177	254	311	166	58	139	270	258	54
	1EGW_H_A3	139	187	242	298	173	53	132	258	248	54
	1EGW_H_C15	137	179	273	307	185	41	134	243	253	54
	1EGW_H_C5	137	193	256	306	174	38	147	247	270	54
	1EGW_H_G14	133	173	250	308	188	44	137	254	243	54
	1EGW_H_G4	132	169	259	313	192	43	137	248	247	54
	1EGW_H_T11	132	187	265	298	172	49	137	249	259	54
	1EGW_H_T9	134	184	262	301	181	44	130	246	247	54
	1EHV_A_A17	141	182	254	316	176	38	136	249	253	54
	1EHV_A_C21	135	200	262	291	172	42	146	243	276	54
	1EHV_A_G16	140	174	243	311	181	43	141	265	249	54
	1EM0_B_A10	131	202	276	291	159	50	136	258	275	54
	1EM0_D_A22	133	202	274	291	160	50	138	257	271	54
	1EMH_B_C8	131	176	256	308	189	43	139	246	251	54
	1EMH_C_A25	138	179	267	303	181	41	137	257	265	54
	1EMH_C_G24	140	182	258	303	187	41	138	246	257	54
	1EN3_A_C5	126	177	240	308	175	48	145	253	239	54
	1EN8_A_A3	143	173	273	290	178	48	124	278	263	54
	1EN8_A_A4	124	174	263	295	180	49	145	263	264	54
	1EN8_A_T7	126	196	275	278	187	46	134	230	272	54
	1EN9_A_C5	130	168	260	303	191	59	139	246	255	54
	1ENE_A_A3	144	188	277	289	168	46	137	281	281	54
	1ENE_A_C5	137	165	253	299	179	67	142	253	248	54
	1ENN_A_A4	144	170	270	293	189	50	132	260	254	54
	1ENN_A_C2	133	207	281	285	164	45	137	243	277	54
	1ENN_A_T7	129	188	274	292	175	49	140	249	275	54
	1ENN_B_C11	127	197	275	288	167	46	131	238	272	54
	1ENN_B_T16	134	195	272	287	177	46	143	246	278	54
	1EO4_C_A3	134	177	256	315	172	44	146	266	266	54
	1EO4_C_C9	130	191	240	314	165	53	135	239	249	54
	1EON_C_A2	141	189	255	306	168	49	127	267	257	54
	1EON_C_A3	127	187	243	316	164	43	145	257	260	54
	1EON_C_C9	128	199	248	305	168	47	133	241	256	54
	1EYU_C_G11	143	173	266	294	200	48	141	233	243	54
	1EYU_C_G12	141	190	261	279	193	42	146	243	268	54
	1EYU_C_G3	144	177	275	299	177	44	134	283	282	54
	1EYU_D_G12	139	185	256	296	185	48	140	246	255	54
	1EYU_D_G3	141	178	259	299	184	48	140	257	260	54
	1FD5_B_A10	136	189	274	291	175	44	128	246	266	54
	1FD5_B_T9	137	178	261	295	194	47	136	239	246	54
	1FDG_B_A10	137	192	266	288	177	52	135	247	260	54
	1FHZ_A_G4	139	179	265	310	183	44	147	265	323	54
	1FHZ_B_T15	118	204	273	285	212	57	145	255	279	54
	1FIU_I_C6	128	149	282	286	226	56	140	232	269	54
	1FIU_I_G8	135	189	269	293	179	45	134	251	259	54
	1FIU_J_G8	137	190	272	294	178	43	134	250	263	54
	1FIU_K_C6	130	151	279	287	225	54	142	233	266	54
	1FIU_K_G8	136	189	270	295	178	45	135	251	263	54
	1FIU_L_C6	132	154	276	287	223	55	143	234	265	54
	1FIU_L_G8	133	190	271	291	178	46	135	248	260	54
	1FMS_A_C9	120	191	269	312	164	47	144	250	267	54
	1FN1_B_U2003	139	181	257	304	190	44	138	237	252	54
	1FN2_B_T2003	131	178	278	290	196	43	139	241	246	54
	1FQ2_A_C9	130	198	274	291	164	45	134	247	267	54
	1FQ2_A_G4	137	176	238	303	169	61	129	265	243	54
	1FQ2_B_G4	144	152	273	300	198	53	144	260	255	54
	1G2F_A_A12	130	188	249	317	168	41	140	242	248	54
	1G2F_A_G14	139	187	257	301	187	34	150	251	270	54
	1G2F_A_T9	122	189	246	318	174	41	135	241	247	54
	1G2F_B_A25	138	174	262	300	187	52	137	244	248	54
	1G2F_B_C20	137	175	244	316	176	51	137	256	244	54
	1G2F_B_C29	142	180	266	297	192	44	140	245	259	54
	1G2F_B_G30	140	181	253	310	171	43	135	259	254	54
	1G2F_B_T21	137	184	263	309	178	39	129	244	251	54
	1G2F_B_T22	129	183	241	318	167	47	131	251	241	54
	1G2F_B_T23	131	191	245	313	171	41	134	241	249	54
	1G2F_B_T24	134	173	258	299	194	44	138	249	244	54
	1G2F_B_T26	137	179	251	297	195	41	144	248	264	54
	1G2F_D_A53	126	189	243	323	162	35	142	256	254	54
	1G2F_D_A58	136	190	254	315	164	46	125	247	245	54
	1G2F_D_A62	135	184	245	317	167	44	137	250	244	54
	1G2F_D_C56	138	179	255	307	170	59	140	244	237	54
	1G2F_D_G64	138	196	246	304	172	41	142	248	258	54
	1G2F_D_T57	140	184	263	303	188	36	136	237	247	54
	1G2F_D_T59	125	189	245	308	174	46	145	245	253	54
	1G2F_E_A75	140	187	248	303	178	44	138	249	254	54
	1G2F_E_C79	140	188	258	312	176	37	143	249	264	54
	1G2F_E_G80	143	187	237	319	166	38	139	264	254	54
	1G2F_E_T71	134	189	257	313	171	41	128	242	249	54
	1G2F_E_T72	128	178	250	312	179	48	133	249	244	54
	1G2F_E_T73	133	182	253	306	179	48	140	244	252	54
	1G2F_E_T74	140	185	250	304	182	40	140	252	249	54
	1G75_B_G16	141	155	268	309	196	50	144	257	249	54
	1G9Z_C_A504	138	163	274	313	189	44	135	253	248	54
	1G9Z_C_A505	135	178	273	298	191	37	134	248	259	54
	1G9Z_C_A506	134	183	251	314	171	43	131	259	251	54
	1G9Z_C_C507	131	175	256	309	195	37	138	251	248	54
	1G9Z_C_C510	139	200	257	285	178	51	144	255	269	54
	1G9Z_D_A518	142	182	248	298	188	54	142	231	237	54
	1G9Z_D_G519	142	174	265	302	194	46	137	237	245	54
	1G9Z_D_T520	137	170	268	303	202	34	133	245	250	54
	1G9Z_D_T521	133	155	268	308	200	48	142	250	259	54
	1G9Z_D_T522	142	191	261	304	171	45	140	259	268	54
	1G9Z_E_A603	144	177	274	296	182	46	136	257	257	54
	1G9Z_E_A605	135	189	252	306	179	41	136	239	249	54
	1G9Z_E_C606	136	174	276	300	197	32	135	249	261	54
	1G9Z_E_C610	142	190	279	285	185	40	137	245	283	54
	1G9Z_E_G608	137	182	252	301	185	48	147	244	255	54
	1G9Z_E_T607	135	178	251	311	181	41	137	261	244	54
	1G9Z_F_G618	138	191	267	294	187	43	133	234	254	54
	1G9Z_F_T619	133	177	251	326	172	39	130	254	246	54
	1G9Z_F_T620	130	178	248	318	173	49	136	246	237	54
	1GU4_C_A13	132	182	267	312	182	34	134	246	255	54
	1GU4_C_A2	137	195	265	300	174	40	140	236	257	54
	1GU4_C_C11	130	200	259	305	165	46	140	247	268	54
	1GU4_C_G10	134	181	265	309	181	38	130	249	247	54
	1GU4_C_T7	122	189	251	307	174	43	131	251	253	54
	1GU4_D_A111	124	185	243	315	166	46	131	257	248	54
	1GU4_D_A112	131	186	263	311	170	44	134	248	251	54
	1GU4_D_T103	137	181	256	291	194	50	143	236	247	54
	1H6F_C_A14	130	186	261	308	168	44	142	250	254	54
	1H6F_C_A22	142	184	261	292	185	48	128	244	248	54
	1H6F_C_C9	144	203	267	286	167	63	142	247	272	54
	1H6F_C_G18	140	171	268	302	196	47	130	239	243	54
	1H6F_C_G20	128	176	259	303	169	52	148	273	265	54
	1H6F_C_T19	130	201	265	297	174	46	128	243	273	54
	1H6F_C_T5	131	173	264	299	184	52	132	250	249	54
	1H6F_C_T6	132	197	251	306	176	33	139	249	264	54
	1H6F_D_G18	139	174	266	296	199	49	134	241	248	54
	1H6F_D_T19	134	210	266	292	164	49	150	248	284	54
	1H6F_D_T4	134	178	261	298	189	48	135	242	251	54
	1H6F_D_T5	135	176	260	304	183	47	129	251	246	54
	1H6F_D_T6	129	190	261	281	184	51	148	246	271	54
	1HLV_B_A12	143	186	274	293	178	44	142	249	262	54
	1HLV_B_A19	139	182	263	305	179	44	134	246	247	54
	1HLV_B_C3	125	179	246	320	165	47	128	256	241	54
	1HLV_B_C6	138	187	255	317	167	41	135	263	265	54
	1HLV_B_G10	141	187	270	296	171	50	141	254	266	54
	1HLV_B_G18	141	179	251	305	185	46	139	249	246	54
	1HLV_B_T4	128	191	247	309	171	48	137	241	248	54
	1HLV_B_T5	137	188	253	312	182	37	138	248	263	54
	1HLV_B_T8	137	191	263	300	174	45	143	257	277	54
	1HLV_C_C12	139	181	266	293	183	53	151	244	266	54
	1HLV_C_C4	131	186	258	308	180	40	136	242	246	54
	1HLV_C_C5	136	207	253	300	168	34	140	246	278	54
	1HLV_C_T10	134	194	245	311	160	49	142	256	257	54
	1HLV_C_T9	136	185	256	306	179	42	134	249	256	54
	1HWT_A_A18	142	163	269	304	195	42	135	262	258	54
	1HWT_A_C13	139	159	257	305	200	47	147	263	261	54
	1HWT_A_C4	140	173	246	310	177	56	142	266	257	54
	1HWT_A_G12	144	174	264	322	189	24	139	265	263	54
	1HWT_A_G3	144	181	265	319	184	21	140	259	266	54
	1HWT_A_T10	144	194	266	312	188	26	140	257	286	54
	1HWT_A_T16	135	171	247	315	180	50	143	255	247	54
	1HWT_A_T17	143	174	262	299	198	40	142	247	262	54
	1HWT_A_T5	142	175	240	316	180	49	147	257	265	54
	1HWT_A_T7	126	166	257	325	179	43	140	255	249	54
	1HWT_A_T8	140	189	255	304	182	46	146	249	267	54
	1HWT_B_A5	144	170	263	301	197	36	141	263	263	54
	1HWT_B_A7	144	177	276	310	190	28	123	255	263	54
	1HWT_B_T15	142	183	264	303	202	42	146	240	270	54
	1HWT_B_T6	141	153	262	310	204	49	144	263	255	54
	1HWT_E_A15	144	177	254	308	182	42	139	252	251	54
	1HWT_E_A18	140	170	252	312	183	41	144	268	257	54
	1HWT_E_C13	134	163	248	308	192	52	146	261	250	54
	1HWT_E_C4	140	173	246	310	176	56	141	265	256	54
	1HWT_E_G12	139	183	261	317	173	34	134	263	261	54
	1HWT_E_T16	139	170	253	307	193	48	142	251	252	54
	1HWT_E_T17	142	173	271	302	201	31	140	252	268	54
	1HWT_E_T5	141	177	240	316	180	47	147	256	265	54
	1HWT_E_T7	125	167	257	325	177	43	139	254	249	54
	1HWT_E_T8	139	189	255	303	183	46	146	249	267	54
	1HWT_F_A5	138	176	252	309	177	47	142	261	249	54
	1HWT_F_T15	142	181	266	302	203	41	147	240	271	54
	1HWT_F_T6	142	166	254	296	203	48	145	249	256	54
	1I3T_A_G4	142	166	259	300	195	55	145	248	252	54
	1IGN_C_C4	132	189	245	289	177	55	140	246	247	54
	1IGN_C_C9	117	195	271	286	188	38	146	223	292	54
	1IGN_D_G24	144	187	267	279	183	43	142	254	261	54
	1IGN_D_T27	118	197	270	297	179	45	157	227	268	54
	1IGN_D_T29	141	188	256	317	172	25	144	245	281	54
	1IGN_D_T33	140	190	266	294	208	32	152	237	252	54
	1IGN_D_T35	129	207	239	288	171	48	152	243	273	54
	1IGN_E_C9	135	210	257	280	172	49	144	241	284	54
	1IGN_F_G30	137	186	258	282	183	53	137	272	265	54
	1IGN_F_T35	121	187	259	290	170	44	151	248	272	54
	1IKK_B_A18	143	174	262	308	181	48	134	243	240	54
	1IKK_B_C12	136	170	268	293	195	55	140	249	250	54
	1IKK_B_T15	114	183	274	300	171	45	141	248	273	54
	1IMR_A_A4	135	190	271	288	170	51	140	254	274	54
	1IMR_A_T3	131	184	260	292	182	51	135	237	254	54
	1IMS_A_A3	141	190	256	283	184	56	126	242	253	54
	1IMS_A_T4	126	192	269	285	165	55	137	253	276	54
	1J59_C_A-1	129	169	257	312	192	44	132	247	262	54
	1J59_C_G3	126	168	274	288	204	45	130	251	254	54
	1J59_C_T4	130	172	252	306	196	55	133	254	269	54
	1J59_F_C3	129	168	258	304	189	52	134	234	243	54
	1J59_F_T-1	130	186	253	312	168	46	128	254	253	54
	1J59_F_T-2	128	202	270	301	185	27	152	253	284	54
	1J8L_B_A16	143	155	269	308	196	50	143	263	253	54
	1JB7_G_T5	118	190	252	311	165	50	145	252	267	54
	1JB7_H_G4	137	174	266	319	171	49	128	269	252	54
	1JB7_H_T5	128	201	246	305	161	46	139	252	273	54
	1JGR_A_C1009	130	201	276	290	168	45	136	250	271	54
	1JGR_B_G2004	143	154	273	296	195	57	141	258	252	54
	1JK1_B_G2	138	189	255	310	164	42	137	268	275	54
	1JK1_B_G4	136	195	280	281	181	47	134	229	254	54
	1JK1_B_G6	134	181	256	301	187	50	144	233	239	54
	1JK1_C_C57	119	193	252	316	166	34	125	244	250	54
	1JK2_B_G2	137	189	260	308	166	41	135	267	274	54
	1JK2_B_G4	136	202	277	289	178	39	136	226	260	54
	1JK2_B_G6	133	182	257	301	189	46	142	237	245	54
	1JK2_B_G7	142	176	264	294	198	41	139	245	257	54
	1JK2_B_G8	139	178	267	318	179	33	131	257	257	54
	1JTL_A_A5	138	167	259	307	176	54	134	267	261	54
	1JTL_B_C24	115	187	257	309	170	42	149	246	269	54
	1JX4_P_A6	144	188	253	302	170	49	135	259	258	54
	1JX4_P_A7	135	185	236	305	165	54	135	258	241	54
	1JX4_P_G5	136	197	236	317	166	36	144	247	259	54
	1JX4_P_G8	135	176	260	313	195	24	169	241	265	54
	1JX4_T_C11	130	185	258	304	179	51	136	234	245	54
	1JX4_T_C14	132	184	245	312	166	44	127	254	242	54
	1JX4_T_C15	127	183	241	311	173	53	139	242	244	54
	1JX4_T_G8	119	179	242	321	178	39	131	240	244	54
	1JX4_T_T12	136	187	262	298	175	45	128	245	257	54
	1JX4_T_T13	128	197	245	314	162	34	132	257	254	54
	1JX4_T_T9	131	187	257	306	175	48	138	244	257	54
	1K9G_A_C2	142	192	271	289	185	44	148	238	273	54
	1KBU_C_A13	141	193	259	305	187	38	163	221	261	54
	1KBU_C_G30	141	194	238	312	172	42	127	241	250	54
	1KBU_D_C30	114	169	274	277	213	52	153	225	260	54
	1KBU_D_G27	128	187	270	299	172	44	144	246	257	54
	1KCI_A_A1004	141	177	272	283	176	59	134	267	267	54
	1KCI_A_G1002	144	181	275	290	194	40	151	249	279	54
	1KX3_I_A-1	138	196	253	301	179	38	134	243	259	54
	1KX3_I_A-12	141	188	264	304	179	34	135	274	271	54
	1KX3_I_A-17	142	166	269	299	202	43	141	246	246	54
	1KX3_I_A-19	144	184	245	313	162	52	146	262	255	54
	1KX3_I_A-22	143	172	269	298	190	44	138	265	276	54
	1KX3_I_A-30	135	189	242	319	171	37	138	248	267	54
	1KX3_I_A-32	144	171	278	286	204	42	139	254	270	54
	1KX3_I_A-38	143	166	271	299	204	40	137	245	251	54
	1KX3_I_A-43	129	174	253	318	176	43	141	249	245	54
	1KX3_I_A-49	144	174	251	304	186	44	139	261	252	54
	1KX3_I_A-6	142	189	262	306	169	44	147	262	271	54
	1KX3_I_A-66	142	177	269	293	204	36	136	240	266	54
	1KX3_I_A0	134	174	261	315	185	35	132	259	253	54
	1KX3_I_A10	130	184	257	312	176	36	131	259	258	54
	1KX3_I_A12	136	176	263	314	179	41	130	256	258	54
	1KX3_I_A22	140	182	256	308	184	39	140	247	254	54
	1KX3_I_A36	141	177	257	309	172	46	142	271	259	54
	1KX3_I_A38	142	185	238	312	170	52	140	237	243	54
	1KX3_I_A4	144	187	264	299	173	49	144	262	268	54
	1KX3_I_A42	138	173	255	308	181	47	140	262	251	54
	1KX3_I_A51	139	166	265	314	189	41	137	274	267	54
	1KX3_I_A68	139	180	263	306	189	40	134	242	251	54
	1KX3_I_A9	131	183	263	300	179	47	130	260	259	54
	1KX3_I_C-13	137	188	238	308	170	52	141	254	274	54
	1KX3_I_C-20	138	189	248	297	185	48	144	260	262	54
	1KX3_I_C-23	132	189	238	312	173	46	143	254	265	54
	1KX3_I_C-29	138	166	272	297	204	41	144	267	270	54
	1KX3_I_C-4	126	188	251	303	174	56	141	245	259	54
	1KX3_I_C-61	140	190	257	297	181	44	139	248	258	54
	1KX3_I_C28	139	192	264	293	173	51	140	248	261	54
	1KX3_I_C41	139	198	281	282	189	38	138	222	262	54
	1KX3_I_C43	140	178	241	306	190	46	141	251	257	54
	1KX3_I_C56	140	195	251	291	180	48	142	242	250	54
	1KX3_I_G-10	139	173	252	312	193	36	139	261	258	54
	1KX3_I_G-27	141	187	244	314	172	49	143	241	255	54
	1KX3_I_G-42	141	188	241	300	183	43	139	245	263	54
	1KX3_I_G-55	138	184	243	310	174	45	140	251	249	54
	1KX3_I_G-58	144	163	268	301	198	48	145	261	251	54
	1KX3_I_G21	141	171	259	317	183	37	140	256	247	54
	1KX3_I_G24	141	189	266	298	175	43	141	252	266	54
	1KX3_I_G30	144	182	265	292	195	39	137	240	258	54
	1KX3_I_G49	134	181	252	312	183	38	135	255	262	54
	1KX3_I_G52	137	161	267	294	211	38	140	267	262	54
	1KX3_I_G58	143	182	265	305	176	43	146	262	278	54
	1KX3_I_G62	136	172	251	314	189	39	138	255	251	54
	1KX3_I_G64	139	179	257	316	170	45	133	265	258	54
	1KX3_I_G65	133	159	252	316	192	47	145	258	251	54
	1KX3_I_T-3	141	194	257	301	167	46	147	259	272	54
	1KX3_I_T-36	141	181	265	302	185	44	140	251	250	54
	1KX3_I_T-37	137	152	266	315	196	49	141	251	251	54
	1KX3_I_T-39	143	164	277	291	207	46	143	242	245	54
	1KX3_I_T-41	139	169	267	311	191	43	141	263	258	54
	1KX3_I_T-53	139	151	271	299	225	41	142	256	261	54
	1KX3_I_T-59	141	184	243	301	181	52	144	246	261	54
	1KX3_I_T-65	136	148	272	304	214	46	145	266	264	54
	1KX3_I_T-71	142	174	274	282	200	47	144	238	268	54
	1KX3_I_T-8	139	190	242	307	164	50	144	271	269	54
	1KX3_I_T-9	139	178	261	303	184	43	139	258	271	54
	1KX3_I_T1	132	184	254	311	177	43	132	253	256	54
	1KX3_I_T13	130	191	258	296	173	49	143	258	259	54
	1KX3_I_T18	126	189	258	310	175	39	130	250	259	54
	1KX3_I_T19	130	192	251	311	174	34	136	259	267	54
	1KX3_I_T2	132	197	250	303	169	44	142	256	270	54
	1KX3_I_T31	137	185	244	313	173	42	137	258	254	54
	1KX3_I_T32	137	180	241	321	169	45	139	254	251	54
	1KX3_I_T33	139	184	273	288	192	44	142	251	290	54
	1KX3_I_T39	140	168	282	281	212	41	143	243	259	54
	1KX3_I_T44	141	159	267	320	188	44	141	257	243	54
	1KX3_I_T45	141	173	257	293	208	40	124	243	261	54
	1KX3_I_T50	135	176	262	300	202	35	139	262	274	54
	1KX3_I_T55	136	179	256	310	180	47	140	235	242	54
	1KX3_I_T63	138	172	267	298	208	38	139	251	265	54
	1KX3_I_T69	134	186	260	313	169	42	128	251	252	54
	1KX3_I_T70	128	195	254	296	170	48	136	252	262	54
	1KX3_J_A-1	127	188	257	318	177	31	133	246	254	54
	1KX3_J_A-18	136	202	244	303	169	41	141	256	279	54
	1KX3_J_A-20	135	196	254	309	171	39	137	257	263	54
	1KX3_J_A-50	140	179	253	301	189	42	137	259	258	54
	1KX3_J_A-55	141	178	258	308	193	39	139	234	247	54
	1KX3_J_A-63	133	177	267	318	177	39	132	260	252	54
	1KX3_J_A-67	143	186	262	304	179	40	133	242	253	54
	1KX3_J_A21	143	181	253	302	182	49	140	242	245	54
	1KX3_J_A39	136	182	266	296	190	40	141	253	275	54
	1KX3_J_A50	138	182	270	295	198	39	136	251	264	54
	1KX3_J_A52	140	162	267	298	202	41	139	263	252	54
	1KX3_J_A53	139	181	242	308	170	52	139	252	247	54
	1KX3_J_A65	140	163	265	303	203	48	141	243	244	54
	1KX3_J_A9	131	185	267	308	179	32	135	258	261	54
	1KX3_J_C-21	135	171	268	312	199	27	135	272	257	54
	1KX3_J_C-24	128	185	250	306	175	52	139	250	261	54
	1KX3_J_C-30	139	167	272	301	196	46	143	271	263	54
	1KX3_J_C-49	137	180	264	294	195	43	141	258	296	54
	1KX3_J_C-52	137	173	246	304	191	46	142	271	269	54
	1KX3_J_C-61	136	200	246	305	169	41	142	250	281	54
	1KX3_J_C-62	132	191	249	306	176	39	136	252	250	54
	1KX3_J_C-8	126	195	240	316	158	48	145	260	271	54
	1KX3_J_C55	141	199	262	292	175	46	144	237	258	54
	1KX3_J_G-11	130	182	245	320	176	34	131	258	253	54
	1KX3_J_G-28	140	193	268	295	175	41	144	243	262	54
	1KX3_J_G-35	144	199	263	297	163	51	143	255	271	54
	1KX3_J_G-41	140	167	264	296	204	43	141	249	257	54
	1KX3_J_G-43	140	189	246	306	176	45	138	250	253	54
	1KX3_J_G-59	144	188	252	303	173	45	141	264	265	54
	1KX3_J_G-6	141	183	269	306	175	45	144	261	271	54
	1KX3_J_G20	140	180	238	302	184	49	143	249	242	54
	1KX3_J_G29	140	164	270	297	210	41	140	252	267	54
	1KX3_J_G4	138	190	263	302	176	41	145	251	275	54
	1KX3_J_G51	136	166	253	316	186	47	140	264	263	54
	1KX3_J_G57	144	187	257	311	167	45	141	263	265	54
	1KX3_J_G61	136	152	275	293	229	40	142	256	264	54
	1KX3_J_G63	139	195	243	312	159	49	140	250	253	54
	1KX3_J_T-10	131	186	243	318	171	41	138	253	254	54
	1KX3_J_T-12	126	199	263	303	166	42	130	251	258	54
	1KX3_J_T-26	138	197	267	293	174	46	144	240	276	54
	1KX3_J_T-37	138	182	261	302	182	44	139	243	256	54
	1KX3_J_T-38	139	166	264	312	186	49	138	259	243	54
	1KX3_J_T-4	126	190	244	309	172	54	145	255	266	54
	1KX3_J_T-40	141	165	264	296	209	45	137	257	278	54
	1KX3_J_T-42	138	182	256	301	189	41	140	253	249	54
	1KX3_J_T-51	142	170	268	302	191	45	140	269	259	54
	1KX3_J_T-53	141	164	274	303	201	34	137	268	271	54
	1KX3_J_T-54	139	169	261	301	204	39	141	247	268	54
	1KX3_J_T-9	138	194	255	312	167	39	126	254	260	54
	1KX3_J_T0	133	186	250	319	174	32	135	254	256	54
	1KX3_J_T1	135	192	247	315	167	36	137	256	262	54
	1KX3_J_T12	140	183	246	303	174	50	142	261	240	54
	1KX3_J_T16	140	178	247	312	177	51	134	255	248	54
	1KX3_J_T17	134	175	261	299	187	49	140	248	259	54
	1KX3_J_T18	140	183	253	305	175	44	139	259	265	54
	1KX3_J_T30	140	170	260	305	193	44	141	267	259	54
	1KX3_J_T31	141	172	252	316	182	41	137	259	258	54
	1KX3_J_T32	137	176	266	298	195	44	142	258	286	54
	1KX3_J_T43	140	169	256	318	183	45	137	253	247	54
	1KX3_J_T44	137	173	250	319	181	48	135	247	255	54
	1KX3_J_T45	135	174	262	312	186	37	138	255	252	54
	1KX5_I_A-1	140	194	255	303	174	42	132	244	248	54
	1KX5_I_A-13	136	179	270	298	190	44	137	241	254	54
	1KX5_I_A-31	134	180	250	312	179	38	135	267	267	54
	1KX5_I_A-32	138	195	246	307	167	43	134	263	267	54
	1KX5_I_A-33	141	180	262	295	184	48	138	261	263	54
	1KX5_I_A-39	140	176	262	296	194	45	135	249	256	54
	1KX5_I_A-45	139	188	263	298	180	39	136	254	262	54
	1KX5_I_A-55	135	175	272	306	190	35	134	248	260	54
	1KX5_I_A-63	138	186	264	305	183	33	131	247	256	54
	1KX5_I_A10	136	191	245	314	169	33	127	265	251	54
	1KX5_I_A22	136	193	249	300	178	41	138	247	261	54
	1KX5_I_A36	140	183	263	301	175	47	143	263	265	54
	1KX5_I_A38	140	186	239	317	165	52	142	240	246	54
	1KX5_I_A4	143	188	264	306	168	45	142	259	270	54
[truncated: 14,026 more rows]

## Sheet: NMR data
	ID	d	e	z	a+1	b+1	g+1	d+1	c	c+1	class ID
	146D_A_T1	84	198	284	301	160	62	78	195	198	8
	146D_B_T7	84	198	284	301	159	62	78	195	198	8
	149D_B_A12	97	191	284	295	163	57	107	221	226	8
	177D_A_C2	98	184	280	282	162	70	98	223	220	8
	177D_A_T3	98	182	293	285	174	56	89	220	200	8
	1A83_A_C17	96	206	266	315	178	55	103	207	231	8
	1AFF_B_T1	100	190	244	317	154	71	142	203	172	8
	1AFF_D_T1	99	187	247	315	152	75	140	204	164	8
	1AHD_A_G5	78	191	292	292	175	62	95	216	239	8
	1AHD_A_T9	110	193	287	262	167	68	92	212	225	8
	1AHD_B_C15	99	198	276	280	164	70	98	212	224	8
	1AHD_B_T21	89	194	284	292	169	62	102	209	238	8
	1AU5_A_T3	83	187	289	266	163	66	72	220	226	8
	1BCB_A_A3	99	181	279	299	172	51	109	222	222	8
	1BP8_A_A1	86	192	308	258	185	71	72	196	209	8
	1BP8_A_C2	72	182	301	285	157	75	77	209	213	8
	1BP8_A_C3	77	177	312	232	221	66	85	213	211	8
	1BP8_A_C4	85	160	296	275	181	75	118	211	229	8
	1BP8_A_G6	82	199	310	251	186	61	87	219	217	8
	1BP8_A_G7	87	173	281	280	169	76	110	217	203	8
	1BP8_B_A1	88	201	303	269	172	75	73	197	204	8
	1BP8_B_C2	73	190	298	284	155	79	86	204	211	8
	1BP8_B_C3	86	190	308	245	203	60	78	211	210	8
	1BP8_B_G6	81	198	309	252	186	64	85	216	217	8
	1BP8_B_G7	85	175	290	268	171	63	75	217	198	8
	1C7U_C_T202	89	193	280	297	172	58	91	227	221	8
	1C7U_D_T222	89	193	280	297	172	58	91	227	221	8
	1CJG_C_C13	78	182	273	296	173	67	119	215	222	8
	1CJG_D_C13	81	188	279	284	170	65	112	212	223	8
	1CO0_E_T6	112	166	285	290	184	60	111	224	213	8
	1CO0_F_A7	114	173	293	271	199	57	114	216	218	8
	1CP8_A_C5	90	184	292	278	190	62	96	206	215	8
	1CP8_B_C5	91	184	292	278	190	62	96	207	215	8
	1CX3_A_A1	83	190	289	281	174	64	95	220	234	8
	1CX3_B_A1	83	190	290	281	174	64	94	219	233	8
	1D83_A_C5	76	196	282	298	171	75	102	192	194	8
	1D83_A_G4	93	190	296	276	177	62	76	195	192	8
	1D83_B_C15	76	196	282	298	171	75	102	192	194	8
	1D83_B_G14	94	190	296	276	177	62	76	195	192	8
	1DB6_A_C5	98	184	285	285	174	56	82	223	223	8
	1E7J_B_T7	89	229	287	281	164	56	77	203	220	8
	1ECU_A_T12	110	194	276	295	163	62	99	213	221	8
	1EEG_A_G4	86	251	301	311	150	43	91	148	228	8
	1EKH_A_G4	80	208	288	262	157	84	77	184	195	8
	1EKH_B_G14	82	202	294	288	170	57	83	188	201	8
	1EKI_A_C5	81	189	284	293	183	56	105	199	218	8
	1EKI_A_G4	76	205	292	289	169	57	81	181	199	8
	1EKI_A_T2	91	225	292	275	176	54	72	203	212	8
	1EKI_B_G14	75	206	292	289	168	52	78	180	195	8
	1EKI_B_T12	92	223	291	278	173	54	73	203	214	8
	1EKW_R_G31	50	181	290	289	169	47	108	239	205	8
	1EKW_X_C6	79	175	294	289	175	64	100	210	231	8
	1EXL_A_G7	90	173	285	290	184	59	107	218	225	8
	1G22_A_C7	113	205	328	260	175	82	108	232	255	8
	1G5L_C_C21	84	184	300	250	195	63	103	182	238	8
	1GN7_A_A5	80	225	275	341	153	48	84	205	188	8
	1GN7_A_T31	91	180	288	302	169	59	72	223	194	8
	1HRY_C_G1	19	226	326	294	182	77	100	229	222	8
	1HRZ_B_A7	102	193	274	272	162	81	94	230	209	8
	1HRZ_C_G9	16	225	327	294	181	78	97	227	220	8
	1HVN_D_A1	87	170	313	277	214	43	89	214	216	8
	1HVN_D_C2	89	172	312	280	213	41	89	216	215	8
	1HVN_D_C4	89	173	311	280	210	42	91	215	209	8
	1HVN_D_G3	89	172	312	280	213	41	89	215	215	8
	1HVO_D_A1	87	170	313	277	214	43	89	214	216	8
	1HVO_D_C2	89	172	312	280	213	41	89	216	215	8
	1HVO_D_C4	89	173	311	280	210	42	91	215	209	8
	1HVO_D_G3	89	172	312	280	213	41	89	215	215	8
	1IDX_A_A4	97	184	274	287	174	58	96	221	219	8
	1J46_C_T119	82	196	276	298	173	58	87	213	209	8
	1J47_C_T119	85	200	276	291	170	56	83	211	212	8
	1J4W_B_T218	86	200	279	295	174	59	87	210	209	8
	1J4W_B_T219	87	193	280	295	171	59	85	209	211	8
	1J5K_B_C106	91	184	278	303	174	64	89	205	208	8
	1J5K_B_C107	89	196	283	298	172	63	90	208	210	8
	1JS5_B_G28	83	179	279	286	169	57	82	226	223	8
	1JS7_B_G28	83	180	280	285	170	57	81	225	221	8
	1NK3_A_C13	103	190	275	293	165	64	77	208	208	8
	1NK3_A_G15	128	211	292	284	169	47	59	186	176	8
	1PDT_A_A6	105	156	295	292	217	41	106	216	226	8
	1PDT_A_T5	111	160	288	300	190	51	105	233	216	8
	1QSX_A_C1	84	197	286	290	169	64	98	194	220	8
	1QSX_A_T5	88	185	287	296	171	52	80	217	202	8
	1QSX_B_C19	86	192	286	294	174	57	96	216	231	8
	1RMX_A_C1	98	179	286	282	165	58	84	211	215	8
	1RMX_B_C11	109	181	287	282	170	51	95	216	227	8
	1SP6_B_C15	101	230	294	295	182	44	122	230	181	8
	1TAN_C_T13	108	200	285	290	174	53	106	206	220	8
	1TF3_F_C22	91	181	279	292	165	60	80	220	211	8
	1UQB_A_C4	93	189	295	298	160	72	89	232	224	8
	1UQB_B_C10	93	189	295	298	160	72	89	232	225	8
	1WAN_A_C30	107	180	288	295	175	60	106	213	218	8
	1XAV_A_G17	94	186	280	296	172	54	75	200	215	8
	1XCE_A_G3	89	193	296	272	157	154	42	242	208	8
	1XRW_A_C1	96	188	282	287	176	59	101	204	215	8
	1XRW_A_C2	101	184	277	290	173	58	96	215	223	8
	1XRW_A_C4	96	198	282	287	186	65	96	233	214	8
	1XRW_B_A3	95	186	278	285	172	57	94	223	229	8
	1XRW_B_A6	101	184	277	290	172	59	102	220	218	8
	1XRW_B_G1	99	188	281	288	175	60	108	206	219	8
	1XRW_B_G2	108	185	278	290	174	54	95	219	223	8
	1XRW_B_G5	99	187	280	288	174	58	101	210	220	8
	1XRW_B_G7	102	185	278	290	174	56	102	218	218	8
	1XS9_B_A405	84	212	285	289	152	79	84	189	187	8
	1XS9_B_A409	84	210	285	285	148	89	84	190	195	8
	1XS9_B_A412	84	216	281	284	148	85	84	183	189	8
	1XS9_B_A413	84	208	281	299	163	59	84	189	206	8
	1XS9_B_A414	84	216	294	271	137	97	84	206	187	8
	1XS9_B_A415	84	212	288	299	149	73	84	187	188	8
	1XS9_B_A422	84	206	290	279	148	95	83	195	182	8
	1XS9_B_C411	84	216	293	267	145	96	84	203	183	8
	1XS9_B_C416	84	181	305	232	243	52	84	188	216	8
	1XS9_B_C421	84	203	293	288	181	58	84	200	195	8
	1XS9_B_G404	84	215	293	278	171	68	84	185	189	8
	1XS9_B_G410	84	197	297	287	174	64	84	195	203	8
	1XS9_B_G417	84	196	302	263	156	96	84	216	200	8
	1XS9_B_G419	84	213	297	273	146	91	84	205	189	8
	1XS9_B_G420	84	206	292	292	170	61	84	189	200	8
	1XS9_B_T406	84	214	292	272	155	87	84	187	185	8
	1XS9_B_T407	84	205	296	269	157	96	84	185	177	8
	1XS9_B_T408	84	194	300	271	221	37	84	177	190	8
	1XS9_B_T418	84	210	256	342	143	36	84	200	205	8
	1XS9_C_A428	84	216	293	261	156	92	84	187	185	8
	1XS9_C_A433	84	197	291	281	169	68	84	211	215	8
	1XS9_C_A443	84	214	278	305	154	66	84	176	183	8
	1XS9_C_A444	84	215	276	302	150	68	84	183	188	8
	1XS9_C_A445	84	213	291	265	156	93	84	188	185	8
	1XS9_C_C431	84	203	272	303	162	62	84	186	203	8
	1XS9_C_C432	84	198	294	298	170	54	84	203	211	8
	1XS9_C_C434	84	211	301	260	153	95	84	215	180	8
	1XS9_C_C441	84	209	276	275	168	67	84	215	217	8
	1XS9_C_G430	84	201	296	278	182	74	84	179	186	8
	1XS9_C_G435	84	208	282	304	168	58	84	180	193	8
	1XS9_C_G440	84	201	296	295	179	48	84	204	215	8
	1XS9_C_T429	84	214	292	246	174	95	84	185	179	8
	1XS9_C_T436	84	202	292	268	155	91	84	193	198	8
	1XS9_C_T437	84	216	295	271	141	96	84	198	184	8
	1XS9_C_T438	84	210	292	294	165	61	83	184	193	8
	1XS9_C_T439	83	216	259	346	141	27	84	193	204	8
	1XS9_C_T442	84	201	303	275	159	90	84	217	176	8
	1XS9_C_T446	84	198	297	272	186	69	83	185	204	8
	207D_A_G3	101	181	280	288	167	57	74	223	199	8
	207D_A_G7	93	185	285	280	176	57	79	209	197	8
	207D_B_G3	101	181	280	288	167	57	75	223	199	8
	207D_B_G7	93	185	285	280	176	57	79	209	197	8
	214D_A_C10	103	181	285	287	173	61	88	219	226	8
	226D_A_T6	90	183	280	292	172	57	99	213	224	8
	2F1Q_A_G1	115	197	272	292	174	65	110	209	223	8
	2H3C_D_G188	97	230	292	305	140	90	124	208	203	8
	2HMR_A_C11	106	196	279	292	173	37	78	215	215	8
	2HSL_B_G18	96	189	278	291	174	53	97	218	223	8
	2HSR_A_C1	109	199	277	293	178	52	116	211	227	8
	2JSK_A_T13	86	156	271	296	192	36	140	234	179	8
	2JSM_A_G22	78	188	284	284	195	49	85	193	204	8
	2JSM_A_T13	88	157	276	296	202	25	138	237	196	8
	2K0T_A_C2	89	228	261	311	133	69	88	221	205	8
	2K0T_B_A17	94	171	281	283	175	73	93	224	208	8
	2K0T_B_A22	90	233	246	335	129	44	87	214	215	8
	2K0T_B_C18	93	228	296	270	196	38	91	208	239	8
	2K0T_B_G21	92	214	285	313	170	35	90	221	214	8
	2K0U_A_C2	89	228	261	311	133	69	88	221	205	8
	2K0U_B_A17	94	171	281	283	175	72	93	224	208	8
	2K0U_B_A22	90	233	247	335	129	44	87	214	215	8
	2K0U_B_C18	93	228	296	270	196	38	91	208	239	8
	2K0U_B_G21	92	214	286	313	170	35	90	221	214	8
	2K8Z_A_C7	71	166	255	310	186	52	86	216	198	8
	2K8Z_B_C15	74	171	260	308	193	44	86	220	202	8
	2KH5_A_T10	101	194	277	280	175	63	114	219	221	8
	2KH6_A_G11	90	192	280	283	175	61	87	214	216	8
	2KH7_A_T8	90	202	289	279	177	62	89	200	220	8
	2KH8_B_C14	93	194	279	277	173	63	89	231	219	8
	2KPR_A_G18	86	204	306	275	182	66	82	206	222	8
	2KQH_A_G15	93	194	287	281	175	50	109	208	235	8
	2KTP_B_C22	93	204	281	272	182	57	89	221	229	8
	2KTP_B_G21	96	200	282	278	176	66	93	213	221	8
	2KVY_C_G15	84	177	275	304	172	50	90	214	220	8
	2KVY_C_G16	90	216	283	269	173	60	90	220	226	8
	2L88_A_G2	91	181	294	286	170	86	115	221	209	8
	2L88_A_G8	91	193	258	302	148	85	121	217	209	8
	2LEF_B_G12	80	214	292	291	171	65	119	192	214	8
	2LHO_B_A20	97	194	282	286	167	51	84	220	223	8
	2LIA_A_T11	83	186	275	291	160	60	84	220	211	8
	2LIA_B_T23	82	188	273	294	157	59	83	221	214	8
	2LIB_A_G1	110	199	282	285	176	43	101	207	234	8
	2LWG_1_C9	104	191	287	282	175	56	89	216	227	8
	2NEO_A_A11	124	202	313	272	178	56	102	231	207	8
	2O7W_B_T23	111	178	279	288	184	45	108	214	219	8
	2O8K_B_A108	90	187	279	293	173	55	85	211	217	8
	2O8K_B_C107	87	206	289	296	167	62	90	210	211	8
	2O8K_B_C109	85	215	287	288	166	56	87	217	214	8
	2O8K_B_G105	89	194	280	297	173	60	88	213	215	8
	2O8K_B_G106	88	210	292	295	169	59	87	215	210	8
	2O8K_B_G110	87	211	296	297	173	58	86	214	205	8
	2O8K_B_T101	88	212	293	295	169	59	89	209	213	8
	2O8K_B_T102	89	198	284	295	170	60	91	213	216	8
	2O8K_B_T103	91	186	280	300	169	61	93	216	215	8
	2O8K_B_T104	93	190	278	294	174	58	89	215	213	8
	2O8K_B_T111	86	210	291	295	168	60	89	205	214	8
	2O8K_B_T112	89	195	279	294	170	58	95	214	222	8
	2O8K_B_T113	95	187	281	295	172	58	87	222	212	8
	2O8K_C_A116	87	201	286	296	166	61	88	204	215	8
	2O8K_C_A117	88	204	288	295	166	59	92	215	222	8
	2O8K_C_A118	92	197	278	288	174	54	86	222	208	8
	2O8K_C_A125	90	197	285	297	169	63	89	208	217	8
	2O8K_C_A126	89	212	292	296	170	59	96	217	219	8
	2O8K_C_A127	96	189	279	291	170	55	89	219	219	8
	2O8K_C_C123	92	189	282	295	170	58	88	217	217	8
	2O8K_C_C124	88	198	284	299	165	65	90	217	208	8
	2O8K_C_G115	89	209	289	296	176	59	87	208	204	8
	2O8K_C_G122	89	215	289	291	170	57	92	218	217	8
	2O9L_B_C72	91	186	280	289	170	53	87	217	213	8
	2O9L_B_G73	87	196	300	291	174	58	85	213	214	8
	2O9L_B_T64	83	196	295	292	167	66	106	214	219	8
	2O9L_C_A79	87	177	281	300	168	64	92	206	224	8
	2O9L_C_A80	92	192	294	287	171	58	99	224	233	8
	2O9L_C_G78	83	199	297	290	173	61	87	200	206	8
	2OEY_A_T4	77	168	284	284	179	54	69	214	215	8
	107D_A_T6	85	167	282	289	171	56	93	234	228	13
	177D_A_G13	93	174	280	309	167	50	106	232	226	13
	193D_A_A3	93	187	278	280	202	54	83	255	259	13
	1AHD_A_C6	95	210	299	277	163	62	76	239	231	13
	1AHD_B_T18	92	189	280	279	157	66	108	235	232	13
	1AU6_A_C1	80	169	287	305	156	78	101	255	235	13
	1AU6_B_C9	80	169	287	305	156	78	101	255	235	13
	1AX6_A_A10	96	164	284	303	177	53	103	237	232	13
	1AXO_B_G22	79	157	288	286	175	60	95	247	239	13
	1BE5_B_C17	101	175	283	302	172	62	87	230	221	13
	1BJ6_D_C4	84	173	208	278	169	56	79	210	262	13
	1BUT_A_T9	110	201	288	269	168	36	91	233	243	13
	1BUT_B_T19	108	201	287	269	168	39	91	234	244	13
	1C11_A_C2	81	195	276	292	184	70	77	220	237	13
	1C11_A_C9	81	194	268	288	179	74	100	226	231	13
	1C11_B_C2	81	196	277	292	184	71	76	221	237	13
	1C11_B_C9	78	195	267	287	178	74	99	226	230	13
	1CJG_C_T21	101	203	272	290	154	46	80	236	231	13
	1CJG_D_T21	106	211	269	287	152	50	79	238	235	13
	1DSC_B_C13	90	174	281	299	168	59	103	229	224	13
	1DSC_B_G12	94	195	267	312	157	72	90	264	229	13
	1DSD_B_C13	79	144	293	297	173	64	93	249	225	13
	1DSD_B_G12	64	186	280	293	186	73	79	266	249	13
	1DSD_B_T11	114	243	293	275	137	60	64	229	266	13
	1ELN_A_C1	111	228	263	282	178	64	101	231	247	13
	1ELN_A_C2	101	209	234	306	152	71	107	247	243	13
	1EN1_A_C3	91	207	239	330	132	54	89	249	247	13
	1EN1_A_C4	89	201	236	303	129	95	105	247	246	13
	1EN1_A_G11	77	171	270	328	138	87	96	248	242	13
	1FJA_A_C4	92	195	291	290	169	61	101	260	264	13
	1FJA_B_C4	91	197	291	291	168	61	100	260	264	13
	1FZX_B_C23	101	190	280	297	165	56	100	221	229	13
	1HRY_C_T3	98	226	270	302	153	62	106	224	235	13
	1HRZ_C_G15	96	191	277	280	176	64	100	239	227	13
	1HRZ_C_T10	97	194	267	312	161	58	99	220	224	13
	1HRZ_C_T11	99	222	272	307	159	50	104	224	237	13
	1HWV_A_T4	88	174	285	284	178	55	83	238	237	13
	1HX4_B_G16	83	195	281	303	178	67	87	234	217	13
	1IV6_B_G1	99	176	284	309	162	59	105	229	221	13
	1JHI_A_C3	93	198	287	301	162	90	96	229	232	13
	1JRV_A_C16	103	191	267	279	172	60	95	229	235	13
	1JRW_A_C16	105	195	271	274	169	60	89	233	238	13
	1K9H_A_C9	93	213	298	275	175	63	83	220	245	13
	1K9H_B_C23	92	202	289	282	172	69	84	219	247	13
	1KR8_A_G6	89	173	268	298	173	51	95	240	230	13
	1KSB_A_C4	90	180	278	290	171	54	98	236	256	13
	1L0R_A_T7	81	208	280	304	176	67	100	228	225	13
	1L1V_A_G1	99	220	308	269	177	58	89	252	228	13
	1LCC_C_C5	95	201	283	284	160	66	95	221	230	13
	1LCC_C_T10	105	195	274	294	161	50	76	237	258	13
	1LCD_C_C1	90	205	266	279	177	53	104	234	241	13
	1N37_A_A3	73	193	288	299	167	54	81	219	239	13
	1N37_B_A11	85	194	292	289	175	54	102	217	243	13
	1N37_B_C12	102	200	278	297	177	57	91	243	232	13
	1N37_B_G13	91	179	273	307	167	50	95	232	230	13
	1NP9_C_T15	120	267	301	309	145	47	87	230	246	13
	1NZM_D_T23	84	185	304	279	181	60	101	236	238	13
	1O4X_C_T305	88	188	280	294	178	52	85	228	229	13
	1OVF_A_C1	102	188	280	289	179	58	96	217	247	13
	1OVF_A_G8	96	216	274	285	180	63	79	248	251	13
	1PIK_B_T15	87	199	281	295	160	44	71	232	241	13
	1QSX_A_A10	103	182	281	296	169	58	100	220	223	13
	1RME_C_T3	108	249	238	316	135	62	104	215	230	13
	1S88_A_C12	100	211	273	286	170	57	111	223	242	13
	1W86_B_C15	88	191	286	287	174	58	102	217	238	13
	1XRW_A_T3	96	186	279	286	176	55	96	223	233	13
	202D_A_C3	80	196	261	290	176	60	96	242	227	13
	202D_B_C3	80	195	261	290	176	61	96	242	227	13
	207D_A_A2	98	154	287	299	177	59	101	254	223	13
	207D_B_A2	98	154	287	299	177	59	101	254	223	13
	225D_A_C2	87	186	282	303	178	66	88	235	238	13
	225D_A_T1	86	182	273	297	177	62	87	242	235	13
	225D_B_C2	87	186	282	303	178	66	88	235	238	13
	225D_B_T1	86	182	273	298	177	62	87	242	235	13
	225D_C_C2	87	186	282	303	178	66	88	235	238	13
	225D_C_T1	86	182	273	297	177	62	87	242	235	13
	225D_D_C2	87	186	282	303	178	66	88	235	238	13
	225D_D_T1	86	181	273	297	177	62	87	242	235	13
	226D_A_T3	91	174	284	299	165	70	111	217	224	13
	2GE2_A_C1	84	170	280	302	161	67	101	296	259	13
	2GZK_C_A219	92	187	273	309	163	43	93	246	240	13
	2GZK_C_C230	94	231	252	305	130	69	95	241	232	13
	2GZK_C_C231	95	197	289	289	184	42	92	232	240	13
	2GZK_C_T229	89	199	270	281	195	55	94	238	241	13
	2HDC_B_A253	96	207	240	322	140	53	75	265	244	13
	2HDC_B_T263	95	211	237	321	143	41	108	254	263	13
	2K0T_B_A15	96	230	253	341	134	29	94	230	240	13
	2K0T_B_G23	87	203	269	306	181	49	90	215	242	13
	2K0U_B_A15	96	230	253	340	134	29	94	230	240	13
	2K0U_B_G23	87	203	269	306	180	49	90	215	242	13
	2K1Y_A_C1	88	147	285	300	171	63	118	282	249	13
	2KEK_D_C13	92	187	257	305	161	44	85	237	227	13
	2KTP_A_C11	97	197	276	277	177	61	97	225	229	13
	2KTT_B_T17	103	194	281	292	170	51	97	222	229	13
	2KVY_D_G21	72	187	284	298	177	48	78	229	227	13
	2KZD_A_A6	92	145	277	310	198	65	92	236	232	13
	2L88_A_G12	79	165	276	309	168	54	90	248	231	13
	2LEF_B_C4	105	200	294	271	172	58	93	216	252	13
	2LEF_B_C5	93	192	294	284	172	60	77	252	223	13
	2LEF_B_T6	77	192	285	282	184	52	82	223	248	13
	2LEF_B_T7	82	197	282	293	157	75	99	248	235	13
	2LSX_B_T1	89	196	272	287	199	37	83	234	231	13
	2O9L_B_A71	92	177	278	296	168	59	91	223	217	13
	2WCC_1_T11	114	230	257	288	150	41	82	231	239	13
	105D_A_C2	105	192	280	182	172	175	106	231	234	19
	105D_B_C5	94	216	231	139	221	194	105	222	224	19
	105D_B_T4	115	198	231	166	234	167	94	238	222	19
	105D_D_C11	110	203	269	166	192	183	106	224	240	19
	106D_A_C2	99	185	280	134	177	237	109	269	263	19
	106D_B_C5	111	191	280	122	187	242	106	283	252	19
	106D_C_C8	111	196	280	115	186	244	105	269	250	19
	108D_A_C3	107	199	268	185	178	182	130	220	248	19
	108D_B_C3	106	195	269	188	180	183	126	214	243	19
	177D_A_T16	119	168	274	139	185	190	144	229	226	19
	185D_C_A12	144	207	282	156	160	178	101	249	234	19
	185D_D_A18	153	211	302	113	177	184	85	230	241	19
	185D_D_G17	91	181	278	156	181	179	153	207	230	19
	186D_A_G23	165	175	272	122	145	185	158	273	255	19
	186D_A_T7	95	179	295	104	137	171	149	169	195	19
	193D_B_A3	105	197	276	151	161	181	88	256	250	19
	199D_B_G15	118	204	218	117	237	179	89	237	201	19
	1A6B_A_C2	94	199	307	147	191	165	143	201	252	19
	1A6H_A_C9	159	202	274	115	187	186	104	208	199	19
	1A6H_B_C9	160	202	274	115	187	186	103	208	199	19
	1A83_A_C12	107	188	288	154	151	207	102	225	254	19
	1A83_A_T5	111	174	278	163	178	199	113	231	235	19
	1A84_A_G7	136	213	269	146	168	172	148	219	245	19
	1A84_A_T5	139	179	295	128	157	181	92	246	251	19
	1A84_B_C18	134	185	314	110	134	177	136	237	244	19
	1A84_B_C19	136	192	296	114	157	193	136	244	259	19
	1A9I_A_C3	146	161	254	179	182	174	133	254	227	19
	1A9I_A_G4	133	183	275	151	174	177	132	227	219	19
	1A9I_B_A17	148	175	277	133	192	178	125	254	230	19
	1A9I_B_C21	145	172	287	182	125	173	160	254	230	19
	1A9J_A_C1	142	187	257	136	185	177	140	240	235	19
	1A9J_A_C10	147	171	276	172	149	174	158	250	230	19
	1A9J_A_C3	149	188	246	144	197	172	138	249	241	19
	1AG5_A_C9	101	158	273	148	212	188	108	233	194	19
	1AG5_B_A18	102	162	277	147	193	184	104	256	217	19
	1AG5_B_C15	130	172	271	140	203	183	118	253	226	19
	1AGU_A_A4	128	166	273	161	180	177	129	244	242	19
	1AHD_A_A13	120	186	275	140	184	161	82	237	205	19
	1AHD_A_T10	92	168	280	178	176	168	156	225	227	19
	1AT4_A_C11	109	183	256	164	182	171	142	222	234	19
	1AU5_B_C12	81	193	208	143	259	182	129	229	225	19
	1AUL_B_C11	128	163	284	185	166	171	123	233	214	19
	1AX6_A_C8	133	215	241	141	204	178	154	226	240	19
	1AX7_A_A7	141	191	273	219	120	151	158	252	227	19
	1B4Y_A_C22	94	172	315	165	235	143	134	242	237	19
	1B4Y_A_T26	130	177	227	143	191	179	130	247	246	19
	1BAE_A_A6	119	181	280	143	169	221	114	238	240	19
	1BAE_A_C7	114	202	231	133	228	201	114	240	234	19
	1BAE_A_T4	147	161	284	137	180	189	110	257	221	19
	1BAE_B_A6	119	181	280	143	169	221	114	238	240	19
	1BAE_B_C7	114	202	231	133	228	201	114	240	234	19
	1BAE_B_T4	147	161	284	137	180	189	110	257	221	19
	1BCB_B_C8	85	170	272	157	192	181	145	238	225	19
	1BCE_B_T11	103	172	268	163	182	175	154	226	235	19
	1BCE_B_T7	147	185	263	153	177	174	139	240	234	19
	1BPS_A_A5	162	182	267	152	171	181	142	288	216	19
	1BPS_B_C17	122	182	266	132	191	180	78	234	197	19
	1BPS_B_G14	136	177	256	163	170	176	148	246	232	19
	1BWG_A_G5	129	155	276	173	180	180	136	259	211	19
	1BWG_B_T5	117	179	267	154	184	176	123	235	215	19
	1BWG_C_T2	136	192	266	122	183	178	90	229	215	19
	1C11_A_C3	77	182	289	203	176	184	144	237	233	19
	1C11_B_C3	76	182	289	202	176	184	144	237	234	19
	1D3X_A_G4	144	164	293	196	129	183	146	264	194	19
	1D3X_C_C20	81	239	252	116	234	192	152	180	224	19
	1D3X_C_T21	152	199	242	155	183	175	152	224	210	19
	1D69_A_A9	141	172	271	139	176	171	121	249	214	19
	1D69_B_A19	141	172	271	139	176	171	121	250	214	19
	1DB6_A_C1	145	185	270	153	173	167	146	250	254	19
	1DSD_A_G4	106	143	285	176	192	184	128	287	256	19
	1DXA_B_G4	133	186	270	167	168	188	104	261	232	19
	1E7J_B_A8	77	202	280	160	170	179	146	220	244	19
	1ECU_A_A7	129	201	253	120	191	190	142	235	232	19
	1ECU_A_A8	142	179	274	133	194	187	144	232	227	19
	1EKH_A_G3	94	205	281	120	213	200	80	194	184	19
	1EKH_B_G13	95	203	281	121	205	198	82	192	188	19
	1EKI_A_T1	79	180	266	147	219	174	91	224	203	19
	1EKI_B_T11	78	179	266	146	218	176	92	224	203	19
	1EKW_H_C19	129	179	273	127	181	172	82	246	202	19
	1EKW_H_G12	81	140	277	160	200	175	151	238	216	19
	1EL2_A_A18	113	193	270	149	171	161	107	245	230	19
	1EL2_A_C1	112	234	242	130	207	190	101	239	236	19
	1EL2_A_C14	110	197	290	175	155	181	107	233	233	19
	1EL2_A_C20	102	207	282	151	174	204	104	222	230	19
	1ELN_A_C14	111	203	288	178	151	176	106	232	247	19
	1ELN_A_C20	101	202	299	178	149	185	104	225	231	19
	1EN1_A_C14	78	220	293	181	227	91	100	223	183	19
	1FJ5_A_G6	151	167	290	176	122	176	158	262	231	19
	1FJA_A_G5	101	208	293	220	120	174	114	264	234	19
	1FJA_B_G5	100	208	293	221	120	174	114	264	234	19
	1G22_A_C16	98	191	252	135	196	220	108	240	249	19
	1G22_A_C2	106	197	319	175	110	182	120	239	250	19
	1G22_A_C6	103	195	310	190	131	181	113	235	232	19
	1G4D_C_C127	116	198	290	238	129	138	119	245	209	19
	1G5L_B_T10	147	182	234	180	194	157	150	236	226	19
	1G5L_C_A20	82	147	266	155	225	185	84	244	182	19
	1G5L_C_C14	88	134	282	176	213	168	145	243	246	19
	1G5L_C_T19	129	196	204	187	232	200	82	242	244	19
	1GN7_A_A1	137	214	261	79	213	180	99	237	253	19
	1GN7_A_A22	148	195	259	161	168	158	103	263	217	19
	1GN7_A_A7	92	215	279	135	185	178	112	193	215	19
	1GN7_A_G4	118	128	286	161	188	170	80	254	205	19
	1GN7_A_G6	84	181	303	158	173	174	92	188	193	19
	1GN7_A_T25	87	103	297	151	229	176	151	267	231	19
	1HZ2_A_C4	85	138	232	168	266	148	139	260	266	19
	1HZ2_B_C12	84	138	229	168	266	149	139	259	263	19
	1HZ2_B_C15	93	139	289	170	173	177	136	238	252	19
	1I34_A_T14	109	151	284	168	217	170	138	249	250	19
	1I5V_B_C1	166	200	298	101	188	195	120	283	244	19
	1IDX_A_C7	144	203	275	112	163	188	124	231	221	19
	1IDX_A_G2	127	174	263	150	171	184	136	242	230	19
	1IDX_A_T5	96	183	270	127	181	188	90	219	194	19
	1IEK_A_A9	134	200	272	108	185	188	118	246	223	19
	1IEK_A_C4	140	220	254	89	188	193	117	235	229	19
	1IEY_B_G11	150	167	275	134	186	190	133	263	234	19
	1II1_A_A4	134	181	252	156	182	177	144	244	229	19
	1J5N_C_A119	112	170	268	192	197	146	136	245	226	19
	1J9N_B_G11	123	197	249	109	200	188	97	250	201	19
	1JDG_B_G5	119	191	237	176	176	181	111	251	227	19
	1JRV_A_T9	126	197	248	122	117	114	157	259	261	19
	1JRW_A_T9	127	198	249	122	118	114	159	255	261	19
	1JU0_A_A22	138	171	286	186	154	164	148	229	226	19
	1JU0_B_A22	138	171	286	186	154	164	148	229	227	19
	1K4X_A_T5	98	211	228	115	254	185	121	227	198	19
	1K4X_B_T5	98	211	228	115	254	185	121	227	198	19
	1K8L_A_A6	141	181	268	137	188	189	95	245	205	19
	1K9H_A_G2	143	173	270	149	175	183	139	243	235	19
	1K9H_A_T1	130	212	283	107	170	187	143	217	243	19
	1K9H_B_C27	126	164	271	160	166	183	145	256	227	19
	1K9L_A_T10	135	182	261	136	165	176	140	238	207	19
	1K9L_B_T24	134	180	262	136	165	177	140	240	205	19
	1LCC_B_A2	125	193	254	138	213	182	106	227	199	19
	1LEJ_A_A9	150	193	265	130	175	190	149	228	248	19
	1LO1_C_A24	143	177	261	153	167	185	155	241	237	19
	1LUH_A_C3	121	208	273	91	180	198	129	237	256	19
	1LUH_B_C11	122	209	273	90	180	199	129	238	256	19
	1LVS_A_G4	146	168	268	131	195	208	116	269	211	19
	1LVS_B_G15	141	179	254	112	193	216	114	267	228	19
	1M6A_A_C1	111	192	270	162	186	195	114	225	238	19
	1M6A_B_C1	111	192	270	162	186	195	114	225	238	19
	1M6A_C_C1	110	192	270	162	186	195	114	225	238	19
	1M6A_D_C1	111	192	270	161	187	195	114	225	238	19
	1N0K_A_A4	132	184	278	221	112	150	144	249	214	19
	1N0K_C_G19	147	178	256	190	155	157	111	229	206	19
	1N0K_C_G20	111	217	262	164	198	161	158	206	235	19
	1N14_A_A4	89	181	251	164	188	174	139	229	235	19
	1N14_A_G6	117	177	270	173	182	170	86	211	184	19
	1N14_B_T23	95	180	284	140	181	200	97	217	200	19
	1N17_A_A10	138	192	261	127	185	183	141	235	216	19
	1N17_A_A8	141	184	267	142	191	180	90	254	203	19
	1N17_B_C16	136	203	280	127	187	182	105	220	200	19
	1N17_B_T23	132	183	280	183	176	160	118	236	227	19
	1N1K_A_C4	95	183	279	143	189	183	132	225	220	19
	1N1K_A_G3	100	198	306	111	193	184	95	180	225	19
	1N1K_A_G5	132	185	280	118	193	198	96	220	204	19
	1N1K_B_G9	99	197	305	113	193	184	95	180	222	19
	1NGU_A_T16	146	162	273	161	182	180	147	264	242	19
	1NK2_A_C6	107	161	280	191	214	128	118	267	235	19
	1NK2_B_C29	126	197	225	166	217	157	132	259	223	19
	1NK2_B_G27	132	193	284	194	122	143	143	255	231	19
	1NK3_A_T14	77	168	270	156	219	190	128	208	186	19
	1NZM_A_G6	141	195	279	167	160	181	88	258	225	19
	1NZM_B_A10	124	198	248	203	169	161	122	244	221	19
	1NZM_C_G20	131	183	270	149	191	200	140	242	212	19
	1NZM_D_G27	123	186	272	189	192	168	151	250	231	19
	1OQ2_A_G1	146	182	269	190	150	155	152	265	222	19
	1OQ2_A_T7	140	175	268	199	150	157	151	256	219	19
	1OQ2_B_C20	149	204	264	107	195	209	149	234	234	19
	1PQQ_A_C3	141	210	293	90	186	193	127	214	261	19
	1PQQ_B_C13	130	186	266	126	190	192	146	235	232	19
	1Q2T_A_C2	111	172	262	140	209	177	111	264	217	19
	1Q2T_B_C6	113	203	324	189	101	189	113	207	232	19
	1Q2T_C_C2	111	178	254	132	219	182	111	259	215	19
	1Q2T_C_C4	114	218	324	223	98	143	116	213	210	19
	1Q2T_D_C6	110	200	334	183	88	191	113	215	239	19
	1QDI_A_T5	82	206	287	139	214	205	137	193	231	19
	1QDI_B_G4	98	216	260	113	261	208	97	220	194	19
	1QDI_B_T5	97	201	270	147	226	163	143	194	242	19
	1QDK_A_T5	81	206	290	143	209	203	137	195	231	19
	1QDK_B_G4	97	210	266	118	254	208	96	223	195	19
	1QDK_B_T5	96	203	273	151	219	162	145	195	245	19
	1QE7_A_A1	97	234	289	102	190	198	129	168	224	19
	1QE7_A_G2	129	182	260	152	170	184	145	224	222	19
	1QL5_A_C8	142	185	258	133	178	194	140	239	224	19
	1RCS_F_A7	95	194	275	108	155	184	156	229	266	19
	1RME_A_C2	114	190	238	107	228	200	118	252	224	19
	1RME_B_C4	121	234	293	157	146	184	109	219	225	19
	1RME_D_C4	120	240	283	142	158	196	109	219	225	19
	1S88_B_T18	121	194	269	135	159	188	126	246	256	19
	1SJK_B_T21	135	198	292	199	147	139	133	231	242	19
	1SKP_B_C16	136	201	261	114	182	180	144	240	238	19
	1SLS_A_T12	81	195	284	106	179	171	123	201	206	19
	1SLS_A_T13	123	190	268	145	184	185	131	206	222	19
	1SLS_A_T14	131	195	267	118	187	183	78	222	210	19
	1SLS_B_T37	82	194	286	107	179	171	123	203	206	19
	1SLS_B_T38	123	190	267	146	186	184	124	206	218	19
	1SLS_B_T39	124	193	272	118	188	184	77	218	210	19
	1SNJ_A_G26	123	191	259	150	188	176	119	257	225	19
	1SP6_A_C2	136	168	270	124	178	198	143	256	233	19
	1SP6_A_G6	135	199	272	149	166	185	144	212	244	19
	1SP6_B_C14	157	201	273	106	189	185	101	255	230	19
	1SP6_B_G17	156	201	270	103	175	193	122	217	223	19
	1SSJ_B_C14	126	217	261	95	198	193	114	239	255	19
	1U64_B_G20	117	204	305	99	185	206	133	320	222	19
	1U6N_B_T13	133	199	317	186	127	140	134	227	227	19
	1UAB_A_G1	141	195	218	162	203	173	151	247	216	19
	1UAB_A_T7	140	171	267	185	150	170	151	250	216	19
	1UAB_B_T21	145	203	259	103	196	211	141	225	220	19
	1UQA_A_A2	134	181	274	111	204	195	134	259	226	19
	1UQA_A_A4	135	181	289	119	194	200	111	250	221	19
	1UQA_B_A10	135	181	289	119	194	200	111	250	221	19
	1UQA_B_A8	134	181	274	111	204	195	134	259	226	19
	1W86_B_C13	145	189	267	135	188	186	114	233	208	19
	1W86_B_T12	112	179	262	160	177	182	145	226	233	19
	1WAN_A_A3	126	194	300	142	157	169	117	221	231	19
	1WAN_A_C9	140	185	307	191	154	156	140	226	227	19
	1WAN_A_G2	113	170	274	148	218	180	126	244	221	19
	1WAN_A_T16	106	199	287	173	155	192	132	240	244	19
	1WAN_A_T18	143	183	297	176	123	157	109	248	208	19
	1WAN_A_T25	124	187	246	136	227	174	113	262	214	19
	1WAN_A_T29	100	169	268	153	180	180	107	232	213	19
	1XAV_A_G9	83	161	277	152	192	182	144	237	234	19
	1XCE_A_G8	161	194	273	136	158	183	136	197	221	19
	1XCE_B_G8	169	206	280	121	162	176	175	183	240	19
	1XCE_C_G8	172	206	277	120	169	173	176	185	242	19
	1XCE_D_G8	171	206	279	118	169	174	177	184	243	19
	1XRW_B_C4	94	190	288	177	179	189	99	229	210	19
	1YBL_A_C4	99	225	195	152	257	167	98	213	225	19
	1YBL_A_C5	98	196	203	167	256	166	97	225	215	19
	1YBL_B_C4	99	226	194	152	257	166	98	211	226	19
	1YBL_B_C5	98	196	203	167	256	166	97	226	216	19
	1YBL_C_C4	99	226	195	151	257	167	98	213	225	19
	1YBL_C_C5	98	196	203	167	256	166	97	225	216	19
	1YBL_D_C4	99	227	194	150	258	166	98	216	226	19
	1YBL_D_C5	98	195	203	167	257	166	97	226	216	19
	1YBN_A_C2	108	195	242	172	211	179	112	236	216	19
	1YBN_A_C3	112	215	274	164	164	177	96	216	231	19
	1YBN_B_C2	107	195	243	172	210	178	112	236	216	19
	1YBN_B_C3	112	214	281	171	154	173	97	216	230	19
	1YBN_C_C2	108	196	242	172	212	179	112	235	216	19
	1YBN_C_C3	112	215	279	169	157	174	97	216	231	19
	1YBN_D_C2	107	195	242	172	211	178	112	235	216	19
	1YBN_D_C3	112	215	274	164	164	177	96	216	230	19
	1YBR_A_C3	115	210	312	198	103	171	108	238	251	19
	1YBR_B_C3	115	210	312	198	103	172	108	238	251	19
	1YBR_C_C3	115	210	312	198	103	171	108	238	251	19
	1YBR_D_C3	115	210	312	198	103	171	108	238	251	19
	225D_A_C3	88	191	287	176	192	176	86	238	230	19
	225D_B_C3	88	191	287	176	192	176	86	238	230	19
	225D_C_C3	88	191	287	176	192	176	86	238	230	19
	225D_D_C3	88	191	287	176	192	176	86	238	230	19
	2AKG_A_T5	64	161	275	155	215	194	152	215	211	19
	2AKG_B_T17	65	160	274	155	215	194	153	216	211	19
	2ARG_A_A12	147	202	291	102	207	181	124	212	244	19
	2DA8_C_T5	106	166	277	150	197	176	80	236	200	19
	2GKD_B_A10	103	228	291	120	192	175	89	206	196	19
	2GKD_B_A3	141	175	279	169	165	152	73	240	183	19
	2GKD_B_T9	92	171	299	167	161	177	103	210	206	19
	2GKD_C_C16	139	199	260	128	190	170	120	241	222	19
	2GKD_C_T13	133	181	287	148	168	174	86	248	203	19
	2HLI_A_C11	131	200	269	109	194	187	90	226	211	19
	2HLI_A_C2	139	187	267	157	189	155	152	238	258	19
	2HLI_B_G14	141	180	264	170	195	148	146	248	255	19
	2HMD_A_T10	128	187	251	150	205	176	135	234	229	19
	2HSL_A_C2	124	179	242	175	175	169	150	239	212	19
	2HSR_A_C2	116	164	255	194	175	168	145	227	207	19
	2HSR_A_G12	107	181	264	148	185	181	152	218	217	19
	2HSS_A_C2	123	180	243	167	178	179	149	229	210	19
	2JPZ_A_G12	125	191	311	109	190	186	99	222	232	19
	2JPZ_A_G17	102	162	239	169	245	156	99	238	203	19
	2JSK_A_G11	134	194	245	107	204	218	133	250	229	19
	2JSL_A_T19	87	204	294	95	198	158	90	277	272	19
	2JSM_A_G11	104	195	259	105	208	224	144	225	228	19
	2JT7_F_G2	85	162	275	181	269	102	80	210	232	19
	2JWQ_A_A3	151	196	271	160	164	174	135	227	223	19
	2JWQ_A_T2	156	174	255	170	168	171	151	262	227	19
	2JWQ_B_A10	144	202	225	180	184	170	152	240	265	19
	2JWQ_C_T16	156	192	257	138	169	179	145	262	241	19
	2JWQ_D_A24	153	197	213	181	195	164	152	228	228	19
	2JWQ_D_T23	156	172	258	156	165	171	153	262	228	19
	2K1Y_B_C6	142	181	292	178	181	181	143	312	216	19
	2K4L_A_A10	152	186	270	150	169	174	139	226	192	19
	2K4L_A_G11	139	224	227	127	227	183	141	192	222	19
	2K4L_B_A30	157	177	284	143	137	179	130	225	203	19
	2K4L_B_G31	130	194	265	141	208	185	141	203	224	19
	2K97_A_C5	146	281	284	182	177	183	141	245	243	19
	2KF8_A_G2	133	188	271	142	185	180	148	239	246	19
	2KF8_A_G21	157	181	276	156	155	178	144	232	228	19
	2KH5_A_G7	136	196	257	121	197	189	94	239	208	19
	2KH6_A_G7	137	192	254	130	191	189	103	233	207	19
	2KH7_A_G7	140	191	249	125	195	191	90	243	200	19
	2KH7_B_C18	150	206	273	118	181	193	148	206	238	19
	2KH8_A_G7	120	200	264	123	188	196	102	208	201	19
	2KH8_B_C18	142	210	285	104	184	190	105	203	200	19
	2KKK_A_C2	115	225	328	127	146	194	102	195	187	19
	2KKK_A_C4	109	240	236	170	192	162	116	205	253	19
	2KKK_B_C2	115	226	325	126	149	196	101	196	187	19
	2KKK_B_C4	110	239	239	173	188	160	116	206	253	19
	2KKK_C_C2	116	227	325	127	148	195	101	195	187	19
	2KKK_C_C4	110	239	236	170	192	162	116	206	252	19
	2KKK_D_C2	116	226	326	126	150	197	102	195	191	19
	2KKK_D_C4	109	240	236	170	193	162	116	206	253	19
	2KOW_A_G15	139	161	276	159	204	182	118	258	221	19
	2KPR_A_G12	100	224	314	110	192	188	143	323	230	19
	2KPR_A_G2	139	173	256	137	207	199	144	246	214	19
	2KQH_A_G18	122	244	278	78	196	195	147	176	257	19
	2KTP_B_C18	116	236	286	113	194	203	103	228	219	19
	2KY7_A_A4	120	195	258	183	164	182	145	245	256	19
	2KYO_A_C11	89	183	358	119	167	182	89	204	185	19
	2KYO_B_C11	89	183	358	119	167	182	89	204	185	19
	2L13_A_T4	142	176	285	144	161	185	141	245	247	19
	2L7V_A_T23	74	189	284	162	202	185	136	207	226	19
	2LBY_A_T1	124	218	304	119	181	177	105	190	230	19
	2LD8_A_T13	116	208	296	119	195	190	135	328	224	19
	2LD8_A_T19	120	203	292	130	205	188	140	306	218	19
	2LED_A_G7	133	218	300	83	190	180	145	205	271	19
	2LED_B_G11	160	213	323	97	194	179	128	170	247	19
	2LPW_A_G15	134	176	279	147	190	179	116	261	243	19
	2LPW_A_G3	149	169	274	148	183	181	118	254	217	19
	2LPW_A_G8	133	184	264	195	128	167	153	239	220	19
	2LT7_E_G21	128	181	265	153	171	179	132	241	231	19
	2NEO_A_A5	139	206	322	133	176	178	136	264	244	19
	2NEO_A_C10	118	195	288	114	191	182	124	241	231	19
	2NQ1_A_C2	164	171	278	133	172	187	159	268	262	19
	2O3M_A_G14	142	161	251	173	200	165	132	251	220	19
	2O7X_B_G25	123	172	270	167	185	173	125	232	213	19
	2O80_A_G12	132	178	263	152	184	194	120	250	186	19
	2V3L_B_G26	152	172	274	207	146	152	149	253	222	19
	103D_A_A11	129	187	248	279	164	67	99	254	220	32
	103D_A_G3	139	192	225	280	159	57	81	271	223	32
	103D_A_G8	140	193	223	277	163	56	82	270	224	32
	103D_B_A23	130	187	247	280	163	67	100	255	221	32
	103D_B_G15	138	192	225	280	160	56	81	271	223	32
	103D_B_G20	140	193	223	278	162	56	82	270	224	32
	105D_C_T7	103	205	236	271	153	94	106	248	220	32
	105D_D_T10	112	213	230	290	145	82	110	237	224	32
	107D_A_T5	139	212	269	282	148	60	85	253	234	32
	108D_A_G2	147	176	268	293	179	41	107	262	220	32
	108D_B_G2	149	175	270	291	180	44	106	253	214	32
	132D_A_A8	131	187	244	303	167	59	122	254	230	32
	132D_A_C3	117	163	290	269	186	70	113	240	230	32
	132D_A_G11	134	186	256	271	181	56	103	267	200	32
	132D_B_A20	131	187	243	303	167	60	122	254	229	32
	132D_B_C15	117	163	290	269	186	70	113	240	230	32
	132D_B_G23	134	186	256	271	181	55	103	267	200	32
	132D_B_T17	102	145	305	248	211	71	103	229	241	32
	134D_A_C3	140	185	281	292	162	56	109	251	238	32
	134D_A_G10	115	185	269	309	163	54	91	234	213	32
	135D_A_A8	112	165	279	298	183	50	104	247	224	32
	135D_A_C3	143	189	286	284	158	54	99	254	236	32
	135D_A_C5	121	176	278	287	179	54	90	236	222	32
	135D_A_G10	120	184	269	307	170	55	97	231	218	32
	136D_A_C3	140	193	274	295	159	56	105	247	231	32
	136D_A_G10	123	186	251	328	148	50	86	235	209	32
	140D_A_C3	117	188	281	291	174	47	92	236	246	32
	140D_A_G2	123	170	271	301	176	62	117	253	236	32
	140D_A_T9	120	178	272	293	175	56	107	251	245	32
	140D_B_G20	117	183	281	295	170	55	104	249	227	32
	140D_B_T15	123	177	279	299	167	72	89	248	211	32
	141D_A_C3	119	188	282	291	174	42	91	236	247	32
	141D_A_G2	124	171	271	299	178	60	119	251	236	32
	141D_A_T5	109	181	274	288	171	58	108	239	229	32
	141D_A_T9	122	179	273	291	178	52	106	249	244	32
	141D_B_C25	104	177	279	296	172	57	104	233	234	32
	141D_B_G20	115	183	281	296	172	52	104	245	226	32
	141D_B_T15	121	175	279	301	166	71	86	251	214	32
	142D_A_C3	117	188	280	291	173	49	92	240	249	32
	142D_A_G2	123	172	270	301	175	63	117	253	240	32
	142D_A_T9	122	178	273	289	180	51	106	248	244	32
	142D_B_G20	114	183	281	296	170	54	103	245	227	32
	142D_B_T15	121	174	278	299	166	72	86	256	217	32
	146D_A_G3	152	186	252	284	170	58	76	248	212	32
	146D_B_G9	152	186	252	285	170	58	76	248	212	32
	148D_A_T3	139	210	295	265	197	60	111	242	210	32
	148D_A_T7	153	228	285	270	211	86	120	232	184	32
	149D_A_C2	127	187	291	259	170	65	101	230	239	32
	149D_A_T3	101	168	274	315	166	46	99	239	216	32
	149D_A_T5	108	191	285	299	168	34	95	238	245	32
	149D_A_T6	95	179	275	305	151	55	83	245	217	32
	149D_B_G8	114	187	285	304	165	56	111	232	240	32
	149D_B_T11	123	181	280	299	167	53	97	235	221	32
	149D_C_T17	168	177	247	300	147	60	93	279	232	32
	149D_C_T19	134	172	260	302	167	53	107	249	224	32
	156D_A_G4	125	181	284	287	184	74	106	252	233	32
	156D_A_T5	106	176	280	304	160	67	105	233	229	32
	156D_A_T6	105	160	240	259	146	46	131	229	176	32
	156D_B_G16	125	181	284	287	184	74	106	252	233	32
	156D_B_T17	106	176	279	304	159	67	105	233	229	32
	156D_B_T18	105	160	240	259	146	46	131	229	175	32
	171D_A_C11	121	190	253	302	163	68	100	230	219	32
	171D_B_C23	121	190	254	302	163	68	99	231	219	32
	177D_A_A12	112	183	285	280	172	50	93	224	232	32
	177D_A_C11	150	188	286	249	180	73	112	210	224	32
	177D_A_C20	97	176	280	303	170	49	92	231	220	32
	177D_A_G8	140	194	288	283	162	68	108	220	227	32
	177D_A_T17	144	189	289	289	158	55	87	226	237	32
	177D_A_T19	130	160	279	297	188	34	97	244	231	32
	177D_A_T5	131	188	289	269	162	65	87	232	226	32
	185D_D_T21	121	185	246	274	173	57	81	231	227	32
	193D_A_A1	133	183	283	276	194	46	100	233	235	32
	193D_B_A1	133	182	280	277	195	45	100	234	235	32
	199D_B_C11	141	187	284	275	173	57	116	236	250	32
	199D_B_C14	141	196	283	281	171	53	118	229	237	32
	199D_B_G17	141	188	249	276	168	61	80	251	211	32
	1A83_A_A11	115	238	263	247	129	121	107	249	225	32
	1A84_A_C11	136	205	304	263	201	21	100	250	258	32
	1AC9_A_A9	131	183	259	279	173	57	100	263	235	32
	1AC9_B_A19	131	183	259	279	173	57	100	263	235	32
	1AF1_A_T10	112	181	286	272	178	67	103	233	225	32
	1AFZ_A_G9	121	160	271	297	183	53	109	256	243	32
	1AFZ_B_C21	117	200	264	266	204	72	111	240	248	32
	1AG3_A_A9	123	183	265	304	167	53	115	248	245	32
	1AG3_A_T10	115	193	261	294	176	48	112	245	244	32
	1AG3_B_A13	112	173	271	314	167	51	117	246	242	32
	1AG5_A_C1	126	186	281	302	159	57	105	244	236	32
	1AG5_A_T8	105	159	282	291	187	51	101	256	233	32
	1AGU_A_A10	120	188	275	282	176	58	113	253	236	32
	1AGU_A_A7	127	175	262	297	165	61	101	262	222	32
	1AGU_A_C1	112	177	279	263	189	65	104	244	228	32
	1AGU_B_C21	135	170	289	278	189	46	94	250	231	32
	1AGU_B_G18	119	167	289	273	191	60	101	245	232	32
	1AGU_B_T13	111	166	283	303	170	61	112	237	221	32
	1AGZ_B_C21	115	173	263	300	166	59	104	258	231	32
	1AHD_A_A11	156	191	295	263	170	44	83	227	238	32
	1AHD_A_A2	132	177	257	291	162	56	82	284	230	32
	1AHD_A_A4	139	192	276	284	158	52	78	243	216	32
	1AHD_A_A8	139	182	269	300	145	84	110	252	212	32
	1AHD_B_A19	108	186	280	283	162	69	112	232	218	32
	1AHD_B_A20	112	187	252	282	171	64	89	218	209	32
	1AHD_B_C17	121	187	279	291	172	69	92	245	235	32
	1AHD_B_C24	120	191	276	274	168	59	87	238	219	32
	1AHD_B_T26	134	188	286	285	172	51	110	221	226	32
	1AL9_A_A1	111	182	263	312	145	68	96	249	226	32
	1AL9_A_G3	130	166	258	315	154	66	111	261	214	32
	1AL9_B_A9	111	182	263	312	145	68	96	249	226	32
	1AL9_B_G11	130	166	258	315	155	67	111	262	214	32
	1AO1_B_A10	130	171	274	283	168	67	93	252	229	32
	1AO9_A_C11	128	180	263	291	175	61	120	240	230	32
	1AT4_A_C17	106	188	274	289	172	63	103	226	226	32
	1AT4_A_T10	120	182	267	290	172	63	109	234	222	32
	1AT4_A_T16	115	178	256	288	172	66	106	237	226	32
	1AU5_A_C2	131	186	275	265	187	63	83	227	220	32
	1AU5_B_A11	122	217	299	276	147	60	81	224	229	32
	1AU5_B_G10	137	175	248	300	169	66	122	248	224	32
	1AW4_A_C17	138	177	273	312	151	65	122	247	224	32
	1AW4_A_G11	91	160	281	281	174	56	74	258	221	32
	1AW4_A_G26	144	173	272	302	152	50	74	261	221	32
	1AX6_A_C9	154	183	266	289	182	52	96	240	237	32
	1AXL_A_A9	149	190	260	292	173	50	105	242	225	32
	1AXL_B_A15	147	220	253	254	155	48	70	260	252	32
	1AXO_A_C12	149	207	263	254	179	57	106	249	232	32
	1AXO_A_G4	162	177	277	261	180	47	89	259	234	32
	1AXO_A_T6	130	183	246	302	166	64	107	266	237	32
	1AXO_B_A21	148	229	244	256	150	56	79	247	247	32
	1AXU_A_C10	157	201	255	277	183	42	100	265	230	32
	1AXU_A_C7	148	199	263	294	167	48	95	225	244	32
	1AXU_B_T14	153	190	258	307	157	59	106	252	223	32
	1AXV_A_T9	153	187	262	293	161	60	100	256	229	32
	1B0S_A_G7	126	199	274	303	151	67	75	238	204	32
	1B0S_B_G17	126	199	274	303	151	67	75	238	204	32
	1B4Y_A_G16	128	199	250	266	134	100	127	258	246	32
	1B4Y_A_T17	130	171	256	257	184	93	100	242	233	32
	1B4Y_A_T20	129	197	276	302	179	30	97	239	239	32
	1B60_A_G10	133	175	255	276	178	55	80	253	217	32
	1B69_B_A108	121	173	285	284	178	63	105	246	228	32
	1B69_B_G106	113	177	278	284	161	87	105	241	217	32
	1B69_B_T112	115	198	260	289	168	70	111	236	222	32
	1B69_C_A115	122	174	279	302	170	59	116	246	232	32
	1B69_C_T125	114	185	294	267	216	40	114	240	233	32
	1B6X_A_G10	129	176	255	282	173	58	78	249	210	32
	1B6Y_A_G10	126	172	257	281	178	57	78	246	210	32
	1B6Y_B_G5	128	171	262	294	178	63	102	254	220	32
	1BBX_A_C9	124	183	287	211	184	96	89	213	222	32
	1BBX_B_C21	127	183	287	211	184	96	89	215	222	32
	1BCB_A_G2	125	180	269	294	171	60	99	242	222	32
	1BCB_B_T10	106	187	269	280	171	55	93	237	224	32
	1BCB_B_T7	147	187	269	277	176	51	85	245	238	32
	1BCB_B_T9	145	196	281	277	177	54	106	225	237	32
	1BCB_C_C14	122	190	278	283	165	52	90	232	226	32
	1BCB_C_T16	109	184	280	289	170	56	98	234	221	32
	1BCE_A_A1	138	185	277	290	176	50	106	235	234	32
	1BCE_A_A2	106	177	273	299	172	58	103	234	224	32
	1BCE_B_C10	127	181	259	285	178	59	103	238	226	32
	1BCE_C_T14	118	184	271	287	172	53	94	237	225	32
	1BCE_C_T17	127	186	269	281	172	56	89	238	230	32
	1BDZ_A_A4	129	181	262	289	177	58	115	245	225	32
	1BDZ_B_A4	130	181	264	289	174	60	105	245	217	32
	1BE5_B_C16	133	180	273	288	177	61	101	235	230	32
	1BE5_B_G13	147	198	228	293	155	62	104	251	220	32
	1BHR_A_A6	131	182	274	300	161	59	94	252	218	32
	1BHR_B_A18	131	182	274	300	161	59	94	251	218	32
	1BJH_A_A7	146	177	270	291	170	63	116	265	245	32
	1BP8_A_G5	118	176	281	282	166	72	82	229	219	32
	1BP8_B_G5	120	171	281	287	164	72	81	233	216	32
	1BPS_A_G2	143	189	269	280	171	62	117	244	239	32
	1BUF_A_A3	122	196	272	292	153	83	110	242	219	32
	1BUF_B_A9	122	195	273	292	153	83	110	242	220	32
	1BUT_A_A2	127	176	267	298	170	63	117	249	234	32
	1BUT_A_A8	124	172	272	297	163	70	110	257	233	32
	1BUT_B_A12	128	175	266	298	172	62	116	250	235	32
	1BUT_B_A18	125	173	272	296	164	69	108	259	234	32
	1BW7_A_C11	141	179	268	284	178	42	88	256	202	32
	1BWG_A_A8	145	203	291	268	173	51	111	201	233	32
	1BWG_A_C3	122	188	270	284	171	62	100	231	230	32
	1BWG_B_A11	117	175	266	293	169	61	116	255	229	32
	1BWG_B_A2	148	176	264	285	176	56	111	266	235	32
	1BWG_B_C3	111	186	271	286	171	61	109	235	233	32
	1BWG_C_T4	129	183	266	291	172	57	104	242	228	32
	1BWT_A_A5	133	179	267	297	170	61	109	244	225	32
	1BWT_A_G9	136	176	262	286	176	57	91	254	226	32
	1BWT_A_T7	118	181	270	292	176	56	112	243	239	32
	1BWT_B_A15	124	177	267	300	171	59	110	240	225	32
	1BX5_A_G1	126	177	261	293	171	60	120	257	226	32
	1BX5_A_G9	126	185	264	277	177	50	84	248	207	32
	1BX5_B_G11	126	181	260	286	180	54	117	249	220	32
	1BX5_B_G19	124	188	265	273	178	48	84	244	206	32
	1C0Y_A_A10	116	205	247	305	147	56	87	237	246	32
	1C0Y_A_C8	151	195	254	305	152	52	101	252	237	32
	1C0Y_A_T6	122	177	274	301	176	52	95	248	221	32
	1C0Y_B_G19	150	198	278	276	175	53	101	217	237	32
	1C11_A_C10	100	191	278	267	184	96	112	231	228	32
	1C11_A_T1	104	182	272	292	183	55	81	236	220	32
	1C11_A_T8	119	196	219	276	182	54	81	242	226	32
	1C11_B_C10	99	190	278	267	185	96	111	230	227	32
	1C11_B_T1	119	184	272	290	182	54	81	240	221	32
	1C11_B_T8	118	195	226	278	182	52	78	242	226	32
	1C7U_C_A214	127	176	270	309	168	62	91	255	214	32
	1C7U_C_C201	134	186	272	298	174	57	89	247	227	32
	1C7U_D_A234	127	176	270	309	168	62	91	255	214	32
	1C7U_D_C221	134	186	272	298	174	57	89	247	227	32
	1CFL_A_A7	133	170	282	297	175	46	118	249	240	32
	1CFL_A_C3	150	191	261	287	163	63	104	247	239	32
	1CFL_A_C8	118	198	255	281	169	53	120	240	237	32
	1CFL_B_C19	119	173	279	293	187	25	64	229	221	32
	1CFL_B_G13	144	186	267	268	174	60	105	247	228	32
	1CJG_C_A19	124	197	265	297	161	58	120	225	226	32
	1CJG_C_A3	144	206	267	273	163	62	123	231	228	32
	1CJG_C_G10	139	215	219	289	164	47	93	239	250	32
	1CJG_C_G6	136	208	253	288	151	61	107	240	230	32
	1CJG_C_G8	135	198	271	296	162	55	126	234	219	32
	1CJG_C_T20	120	208	267	294	162	50	101	226	236	32
	1CJG_D_A16	140	200	238	298	151	63	121	248	238	32
	1CJG_D_A19	123	191	266	297	161	61	118	228	224	32
	1CJG_D_G6	142	205	246	291	152	59	111	246	233	32
	1CJG_D_G8	132	198	264	297	161	54	125	227	223	32
	1CJG_D_T20	118	200	272	291	168	52	106	224	238	32
	1CO0_E_C13	124	177	304	260	204	45	110	219	244	32
	1CO0_E_G10	122	171	286	293	170	66	112	234	221	32
	1CO0_E_T11	112	162	246	265	187	68	118	221	169	32
	1CO0_E_T14	110	170	285	296	174	62	113	244	239	32
	1CO0_F_A10	111	159	272	300	167	67	112	242	217	32
	1CO0_F_C13	130	171	291	280	178	60	109	240	224	32
	1CO0_F_C5	121	170	297	270	190	59	110	231	225	32
	1CO0_F_G8	114	162	293	274	209	53	110	218	229	32
	1CO0_F_T3	135	211	255	263	158	65	113	252	244	32
	1CP8_A_G4	126	189	238	318	153	50	90	233	206	32
	1CP8_B_G4	126	188	240	315	155	51	91	233	207	32
	1CQO_A_C2	112	185	276	295	166	55	108	248	235	32
	1CQO_A_G9	120	179	255	283	163	72	83	257	219	32
	1CQO_A_T4	121	186	273	295	179	49	101	235	240	32
	1CQO_B_A17	114	184	273	297	164	70	119	245	240	32
	1CQO_B_C12	110	182	274	292	166	55	112	245	239	32
	1CQO_B_G11	117	197	265	290	174	52	110	242	245	32
	1CQO_B_G19	119	177	266	301	173	54	78	245	210	32
	1CR3_A_C1	128	247	280	278	158	62	116	238	254	32
	1CR3_B_A21	141	259	259	279	131	58	91	256	267	32
	1CX3_A_A5	106	183	272	292	169	52	87	244	233	32
	1CX3_A_G3	143	184	256	282	171	61	107	254	228	32
	1CX3_B_A5	107	183	272	292	168	52	87	246	233	32
	1CX3_B_G3	140	184	257	284	172	59	105	253	228	32
	1CYZ_A_G6	130	201	279	295	162	59	114	233	244	32
	1CYZ_A_G7	114	188	266	300	145	69	82	244	212	32
	1CYZ_B_G21	130	201	279	295	162	59	114	233	244	32
	1CYZ_B_G22	114	188	266	300	145	69	82	244	212	32
	1D18_A_A2	122	195	271	287	166	61	109	249	247	32
	1D18_A_A6	132	192	271	282	168	59	102	251	244	32
	1D18_B_A10	122	195	270	289	168	59	111	250	248	32
	1D18_B_A14	132	192	271	284	168	58	103	250	245	32
	1D19_A_A7	122	189	267	287	165	58	91	251	232	32
	1D19_A_G1	126	181	272	294	177	54	111	246	249	32
	1D19_A_G5	129	182	275	291	174	52	100	254	244	32
	1D19_B_A15	116	190	265	287	166	56	88	248	233	32
	1D19_B_G13	130	182	275	290	175	52	100	254	246	32
	1D20_A_C2	125	181	270	295	174	57	112	254	245	32
	1D20_A_C9	117	188	269	278	179	51	102	246	241	32
	1D20_B_A16	117	182	269	297	171	60	110	246	243	32
	1D20_B_G13	119	182	274	297	170	58	110	244	246	32
	1D20_B_G19	123	182	258	289	168	62	110	251	225	32
	1D3X_C_C22	152	195	289	245	179	58	111	210	241	32
	1D70_A_G1	139	189	267	306	176	116	86	227	216	32
	1D83_A_A2	131	215	276	260	174	35	112	245	256	32
	1D83_A_G3	112	158	269	303	151	78	93	256	195	32
	1D83_B_A12	133	215	275	260	174	36	112	245	258	32
	1D83_B_G13	112	158	269	303	151	76	94	258	195	32
	1DA4_A_T2	123	179	265	291	174	62	117	235	229	32
	1DA4_B_A20	133	177	272	295	168	68	87	247	205	32
	1DA4_B_G18	130	180	266	288	174	60	88	237	221	32
	1DA5_A_A12	131	175	266	292	175	62	114	252	228	32
	1DA5_A_A5	127	171	261	304	193	61	68	237	276	32
	1DA5_A_T2	128	180	266	290	174	60	118	244	234	32
	1DA5_A_T7	132	192	286	292	179	53	131	316	220	32
	1DA5_B_A20	127	176	267	291	167	61	76	254	213	32
	1DA5_B_G14	141	180	268	289	174	59	106	249	232	32
	1DAU_A_G10	133	184	250	294	181	56	115	252	223	32
	1DAU_B_G22	133	184	250	294	181	56	115	252	223	32
	1DB6_A_A3	144	184	266	277	170	65	107	248	226	32
	1DB6_A_C4	107	181	274	286	173	60	98	226	223	32
	1DB6_A_G18	117	179	260	287	170	65	104	245	223	32
	1DGO_A_T11	138	185	278	294	164	68	124	239	243	32
	1DJD_A_A10	116	169	273	291	176	59	105	265	242	32
	1DJD_B_T13	120	178	282	293	184	46	106	236	232	32
	1DK6_B_A12	137	179	289	250	184	50	83	252	244	32
	1DK9_B_T17	123	181	281	282	172	53	79	238	219	32
	1DL4_B_T16	118	176	286	295	201	68	100	249	224	32
	1DSA_A_A6	104	188	272	290	167	61	105	233	232	32
	1DSA_A_C3	130	189	275	289	166	60	99	236	231	32
	1DSA_A_T7	105	185	271	291	165	61	97	232	227	32
	1DSA_B_A15	113	181	268	295	169	63	107	239	233	32
	1DSA_B_A16	107	180	271	298	168	64	101	233	221	32
	1DSA_B_G20	131	185	269	292	160	68	102	250	227	32
	1DSA_B_T13	137	187	269	285	170	60	101	243	232	32
	1DSA_B_T17	101	184	271	294	169	63	103	221	233	32
	1DSC_A_A2	126	189	287	262	199	43	105	222	249	32
	1DSC_A_T7	122	189	276	277	184	54	83	224	229	32
	1DSC_B_T15	122	188	276	277	184	54	83	224	229	32
	1DSD_A_A2	129	194	296	289	166	47	57	237	230	32
	1DSD_A_C5	128	200	265	283	151	60	83	256	218	32
	1DSD_A_T7	134	187	270	284	170	55	86	242	234	32
	1DSD_B_A10	129	179	282	298	175	70	114	238	229	32
	1DSD_B_T15	134	187	270	284	170	55	86	243	234	32
	1DSI_A_A10	141	179	262	291	170	63	115	258	230	32
	1DSI_A_A6	125	187	260	288	173	60	110	242	233	32
	1DSI_A_C3	136	185	271	290	169	61	107	239	232	32
	1DSI_A_T7	110	183	270	291	168	60	95	233	227	32
	1DSI_B_A16	112	181	271	295	164	64	89	238	214	32
	1DSI_B_G20	144	186	274	291	162	65	112	248	233	32
	1DSI_B_T13	136	186	269	287	166	63	90	245	223	32
	1DSM_A_A10	131	181	261	287	169	59	86	255	218	32
	1DSM_A_A6	121	180	267	296	166	66	105	242	225	32
	1DSM_B_A15	115	180	265	295	167	64	112	246	236	32
	1DSM_B_T13	118	183	268	293	169	62	115	235	234	32
	1DSM_B_T17	112	184	270	296	165	66	111	230	234	32
	1DSM_B_T21	125	181	265	291	173	61	116	238	226	32
	1DUF_A_G10	128	177	267	306	170	53	111	254	235	32
	1DUF_A_T8	124	178	271	292	175	58	114	253	238	32
	1DUF_B_G22	128	178	266	307	169	53	111	254	235	32
	1DUF_B_T20	124	178	271	292	175	58	114	253	238	32
	1DXA_A_T3	131	188	277	279	172	47	104	253	257	32
	1DXA_B_T2	133	186	271	279	172	54	103	247	235	32
	1E7J_B_A3	136	205	256	281	163	61	116	244	244	32
	1E7J_C_A21	139	203	238	289	152	63	108	267	239	32
	1ECU_A_C17	135	198	271	281	165	57	118	248	243	32
	1ECU_A_C4	101	198	254	283	157	62	100	248	228	32
	1ECU_A_G18	118	198	257	260	169	55	84	243	218	32
	1EEG_B_G4	155	201	291	243	178	54	95	205	246	32
	1EEG_D_G4	154	205	292	245	180	52	94	197	243	32
	1EEK_1_C11	138	181	276	291	176	44	104	251	218	32
	1EKW_H_C11	155	182	257	241	195	73	81	240	238	32
	1EKW_H_G17	134	179	285	290	166	60	107	235	228	32
	1EKW_X_A7	100	183	287	293	169	56	100	231	217	32
	1EL2_A_C19	107	225	279	250	129	128	102	230	222	32
	1EL2_A_C21	104	201	260	289	181	80	109	230	236	32
	1ELN_A_C19	97	214	265	270	146	106	101	236	225	32
	1ELN_A_C21	104	212	260	289	178	76	105	231	228	32
	1EMQ_B_G206	129	174	261	296	181	60	104	248	228	32
	1EN1_A_C10	127	216	265	293	158	85	77	196	248	32
	1ESS_A_A4	103	206	245	298	182	71	118	240	230	32
	1ESS_A_G3	123	184	276	297	168	68	103	239	240	32
	1ESS_A_T1	118	192	280	290	172	54	110	238	253	32
	1ESS_B_G11	118	183	265	285	175	55	116	247	226	32
	1ESS_C_T13	135	186	263	282	174	63	113	243	229	32
	1EU2_A_G2	141	183	273	304	170	42	106	263	240	32
	1EU2_A_G6	133	185	275	304	168	43	107	261	240	32
	1EU2_B_G2	140	181	272	307	171	46	107	256	238	32
	1EU2_B_G6	133	181	273	310	171	41	107	261	240	32
	1EU6_A_A6	138	180	270	300	170	45	102	264	222	32
	1EVO_O_G302	111	176	274	296	181	48	103	236	222	32
	1EVO_O_G304	115	182	285	286	171	52	86	234	231	32
	1EVO_O_G307	142	181	278	279	178	49	80	236	220	32
	1EVO_O_T301	140	194	291	281	176	52	111	295	236	32
	1EVO_P_G102	110	175	275	297	180	49	99	238	222	32
	1EVO_P_G104	118	183	285	285	170	51	86	235	232	32
	1EVO_P_G107	141	180	281	284	176	50	80	237	220	32
	1EVO_P_T101	139	193	291	282	174	55	110	295	238	32
	1EVO_Q_G202	106	176	277	299	179	50	103	238	224	32
	1EVO_Q_G204	120	184	285	283	172	50	86	234	234	32
	1EVO_Q_G207	144	181	281	281	176	50	80	238	223	32
	1EVO_Q_T201	139	195	292	281	175	52	106	296	238	32
	1EVO_R_G402	110	174	276	298	181	48	100	237	222	32
	1EVO_R_G404	120	183	285	284	169	49	78	236	231	32
	1EVO_R_G407	141	181	280	281	176	49	80	235	218	32
	1EVO_R_T401	137	193	289	283	176	55	110	298	237	32
	1EXL_B_A15	136	192	254	287	162	64	98	248	216	32
	1EXL_B_A19	144	180	277	289	170	60	117	258	242	32
	1EXL_B_T13	139	171	219	298	161	68	66	267	259	32
	1EZN_A_T28	126	188	264	312	157	66	125	241	227	32
	1F4S_A_A8	146	197	283	287	172	33	90	267	255	32
	1F4S_A_C1	97	170	274	274	144	115	126	261	241	32
	1F4S_A_G2	126	196	284	271	190	21	88	241	263	32
	1F4S_A_T9	90	150	282	278	170	78	96	255	215	32
	1F4S_B_C4	150	191	273	271	182	20	83	274	265	32
	1F4S_B_C9	133	188	270	256	171	83	100	243	211	32
	1F4S_B_G1	140	150	293	311	199	22	102	269	247	32
	1F5E_A_A8	127	188	273	286	166	61	110	258	244	32
	1F5E_A_C1	97	169	273	273	145	111	126	260	238	32
	1F5E_A_G2	126	199	287	267	187	22	90	238	264	32
	1F5E_A_T9	110	176	274	204	166	96	93	244	213	32
	1F5E_B_C4	150	198	272	269	178	21	90	276	270	32
	1F5E_B_C9	133	190	270	256	171	82	101	239	212	32
	1FJ5_B_G12	153	176	266	308	161	56	107	265	238	32
	1FJA_A_G3	125	198	214	277	189	66	92	278	260	32
	1FJA_B_G3	125	198	214	277	189	66	91	278	260	32
	1FJB_B_G21	145	176	276	289	174	60	103	250	229	32
	1FKZ_B_T16	130	178	261	291	176	64	101	235	214	32
	1FQP_A_G3	136	186	278	299	150	64	96	244	220	32
	1FQP_B_G13	118	173	270	308	151	69	107	251	228	32
	1FYI_B_C20	128	173	260	301	177	61	120	241	222	32
	1FYY_A_G3	142	187	272	276	170	54	103	252	237	32
	1FYY_A_G9	140	181	274	295	173	49	113	255	235	32
	1FYY_B_A21	120	174	262	299	173	62	118	246	224	32
	1FYY_B_C16	127	203	295	275	172	56	109	247	256	32
	1FYY_B_T23	121	190	268	282	168	57	92	255	248	32
	1FZL_A_A4	153	185	281	279	172	59	107	249	234	32
	1FZL_B_T19	135	186	279	283	175	58	110	245	239	32
	1FZL_B_T22	131	179	275	280	180	58	102	245	237	32
	1FZS_B_T22	130	180	284	283	173	59	114	248	234	32
	1FZX_A_G2	136	184	262	280	176	59	110	237	232	32
	1FZX_B_G22	147	183	247	301	156	60	101	255	221	32
	1FZX_B_T18	126	176	265	289	177	62	115	228	223	32
	1G14_A_A5	121	172	275	290	185	53	111	239	233	32
	1G14_A_A7	118	188	274	289	168	60	111	228	219	32
	1G14_A_G6	111	175	271	300	168	60	118	233	228	32
	1G14_B_C23	105	195	281	292	161	60	98	225	235	32
	1G14_B_G22	151	172	251	291	173	60	105	259	225	32
	1G1N_A_G3	141	183	273	288	170	57	116	244	228	32
	1G1N_B_G9	132	182	259	291	176	64	97	237	224	32
	1G1N_C_A7	122	182	259	286	179	51	113	237	229	32
	1G1N_C_G9	134	183	248	289	158	69	104	277	240	32
	1G4D_B_A112	119	175	278	288	168	70	119	245	235	32
	1G4D_B_C115	117	176	276	289	166	77	117	243	231	32
	1G4D_B_G110	118	175	280	293	156	84	116	246	222	32
	1G4D_C_T124	119	173	274	301	174	63	119	236	234	32
	1G5K_B_G12	142	187	255	277	185	48	87	235	226	32
	1G5L_A_A5	139	179	254	255	196	57	90	258	231	32
	1G80_A_A5	122	177	272	301	172	54	99	252	233	32
	1G80_A_G3	121	178	278	303	169	54	115	249	232	32
	1G80_A_G7	131	179	270	287	173	57	84	253	222	32
	1G80_B_A5	122	177	272	301	172	54	99	252	233	32
	1G80_B_G3	121	178	278	303	169	54	115	249	232	32
	1G80_B_G7	131	179	270	288	173	57	85	253	222	32
	1GAT_B_A106	122	168	283	313	171	44	114	251	238	32
	1GAT_C_C126	113	198	282	274	176	63	110	236	246	32
	1GAT_C_G120	121	165	285	307	179	43	109	250	229	32
	1GAT_C_T121	109	189	271	272	178	70	110	229	234	32
	1GAU_B_A110	123	163	267	306	169	62	119	253	239	32
	1GAU_C_G120	119	165	286	310	181	38	109	245	229	32
	1GCC_B_C7	129	197	281	291	171	37	104	245	257	32
	1GCC_C_C19	133	194	278	294	167	38	90	246	243	32
	1GJ1_A_A5	148	185	232	276	176	64	114	274	238	32
	1GJ2_A_A5	138	177	261	272	193	50	96	250	223	32
	1GJ2_C_A20	110	164	273	274	190	80	99	242	225	32
	1HRY_B_A3	109	188	277	293	177	52	106	242	228	32
	1HRY_B_A6	116	190	274	303	168	50	106	251	234	32
	1HRY_B_A7	106	190	271	255	157	96	95	234	206	32
	1HRY_B_C2	105	198	281	264	198	54	109	233	242	32
	1HRY_B_C4	106	197	267	286	165	76	18	228	235	32
	1HRY_B_G1	108	192	283	269	174	74	105	240	233	32
	1HRY_C_G5	121	193	273	291	172	52	102	240	234	32
	1HRY_C_G7	106	195	279	272	180	61	98	237	228	32
	1HRY_C_T2	100	192	268	310	166	53	98	222	224	32
	1HRZ_B_A3	110	192	280	282	184	52	102	240	226	32
	1HRZ_B_A6	113	186	272	304	166	53	102	250	230	32
	1HRZ_B_C2	105	192	279	264	199	56	110	233	240	32
	1HRZ_B_C4	102	200	268	278	155	90	18	226	229	32
	1HRZ_B_G1	108	192	285	263	173	78	105	244	233	32
	1HRZ_C_G13	122	192	273	295	176	47	102	238	233	32
	1HRZ_C_T14	102	195	293	268	192	47	96	233	239	32
	1HT4_B_A22	139	183	276	287	169	64	109	243	232	32
	1HT4_B_G24	122	183	254	276	166	64	86	235	186	32
	1HT7_A_A10	132	183	272	293	153	64	75	271	217	32
	1HT7_A_C1	147	195	274	271	173	58	108	232	239	32
	1HT7_A_T5	140	171	250	279	203	52	54	257	263	32
	1HWV_A_A9	152	186	260	313	142	67	103	270	230	32
	1HWV_B_T14	114	173	272	298	165	62	111	244	242	32
	1HX4_A_A9	142	175	282	280	184	52	106	246	233	32
	1HX4_A_C5	106	186	271	288	166	58	102	240	221	32
	1HX4_B_T20	126	185	277	275	177	51	97	244	239	32
	1HZ0_A_C7	148	191	278	286	172	45	94	244	230	32
	1HZ0_A_T4	135	189	263	290	172	46	89	244	220	32
	1HZ0_B_A15	147	195	234	267	180	43	92	253	203	32
	1HZ0_B_G13	142	193	254	291	165	58	101	249	225	32
	1I34_A_G2	121	170	299	270	186	67	104	237	244	32
	1IDX_A_G3	136	191	271	274	177	54	97	230	221	32
	1IEK_B_G11	148	179	276	295	169	52	114	262	241	32
	1IEY_A_A9	133	188	275	284	174	45	105	252	231	32
	1IG4_B_G107	114	145	276	337	155	57	113	259	228	32
	1IR5_A_A2	130	175	268	283	183	52	86	242	212	32
	1IR5_A_T7	116	175	256	287	177	57	83	235	211	32
	1IR5_B_G12	121	179	280	282	181	52	93	228	227	32
	1IV6_B_G11	105	190	273	290	163	60	107	237	230	32
	1IV6_B_G6	137	188	274	287	170	57	112	235	229	32
	1IV6_B_T2	105	188	267	292	166	59	99	221	222	32
	1IV6_C_A19	141	178	264	292	167	72	114	253	219	32
	1IV6_C_A25	129	186	254	285	177	59	113	235	223	32
	1IV6_C_C15	123	188	263	283	169	63	99	233	225	32
	1IV6_C_C20	114	193	277	281	168	58	102	219	227	32
	1IV6_C_T23	121	188	274	286	168	56	99	239	228	32
	1J46_B_C107	128	186	241	287	172	55	90	251	219	32
	1J46_C_G118	134	185	253	286	170	56	82	263	213	32
	1J47_B_C107	131	188	241	286	169	54	86	257	215	32
	1J47_C_G118	135	189	261	289	171	57	85	265	211	32
	1J4W_B_A205	142	181	267	300	176	59	110	247	211	32
	1J4W_B_T206	110	178	265	298	179	57	83	211	206	32
	1J4W_B_T217	141	189	274	304	182	61	86	252	210	32
	1J5K_B_T105	137	186	277	305	172	65	91	260	205	32
	1J5N_B_A107	110	182	287	292	181	45	89	231	227	32
	1J5N_B_A114	109	201	267	252	169	100	118	242	239	32
	1J5N_B_C113	104	170	274	322	167	47	109	242	242	32
	1J5N_B_G106	107	178	274	315	168	44	110	245	231	32
	1J5N_B_T111	111	195	273	311	166	44	110	238	237	32
	1J5N_B_T112	110	184	293	283	196	32	104	237	242	32
	1J5N_C_A120	136	197	291	287	183	17	100	226	240	32
	1J5N_C_C128	109	165	266	319	169	50	104	244	219	32
	1J9N_A_T3	128	204	279	264	187	38	106	250	263	32
	1JDG_A_T4	118	180	268	290	174	55	97	244	228	32
	1JDG_B_A8	114	176	270	295	173	60	115	240	231	32
	1JDG_B_C1	135	187	273	286	176	57	109	228	222	32
	1JDG_B_C2	109	183	271	291	176	57	108	222	225	32
	1JHI_A_A1	132	164	268	322	157	58	120	248	226	32
	1JHI_A_C2	120	196	281	269	181	23	93	226	229	32
	1JHI_A_G5	138	161	280	290	200	30	86	248	221	32
	1JHI_B_G11	135	182	271	310	178	27	92	234	219	32
	1JJP_A_G12	157	170	292	213	187	61	73	234	232	32
	1JJP_B_G12	157	170	292	213	187	61	73	234	232	32
	1JO1_A_G3	143	175	252	296	175	62	76	253	205	32
	1JO1_B_G3	144	175	251	296	174	61	76	253	205	32
	1JRV_A_A15	134	180	275	282	173	52	103	258	229	32
	1JRV_A_A3	127	180	282	306	178	28	104	240	223	32
	1JRV_A_C13	130	194	278	275	174	53	113	226	247	32
	1JRV_B_A26	138	182	275	300	163	57	107	257	230	32
	1JRV_B_G28	118	189	265	285	160	55	79	253	226	32
	1JRW_A_A15	133	179	274	283	173	53	105	260	233	32
	1JRW_A_A3	126	176	280	310	174	36	107	248	227	32
	1JRW_A_C13	128	192	280	280	174	50	112	227	248	32
	1JRW_A_G6	134	202	235	279	139	85	114	261	229	32
	1JRW_B_A26	130	180	279	303	164	53	108	250	231	32
	1JRW_B_G28	129	183	273	288	166	50	80	261	233	32
	1JS5_A_A10	98	172	273	301	162	67	87	273	225	32
	1JS5_A_A3	119	179	266	294	174	60	116	242	234	32
	1JS5_A_C13	117	191	269	286	170	62	106	228	237	32
	1JS5_A_G1	149	182	264	289	171	63	106	252	230	32
	1JS5_A_G6	111	176	271	299	173	59	89	240	217	32
	1JS5_A_T4	116	188	276	288	168	58	103	234	234	32
	1JS5_B_A26	130	182	270	289	173	58	106	246	233	32
	1JS5_B_C24	132	194	276	280	169	57	102	235	233	32
	1JS5_B_G19	130	186	268	286	172	60	106	245	237	32
	1JS5_B_T27	106	193	280	277	166	54	83	233	226	32
	1JS7_A_C13	126	191	267	285	169	62	98	234	235	32
	1JS7_A_G1	149	183	266	287	172	62	107	250	232	32
	1JS7_A_G6	115	175	270	298	176	59	87	242	217	32
	1JS7_A_T4	116	188	276	287	168	58	105	234	235	32
	1JS7_B_A26	130	184	270	287	173	58	105	245	233	32
	1JS7_B_C24	134	194	276	280	168	57	98	235	229	32
	1JS7_B_G19	128	185	268	287	172	60	107	245	236	32
	1JS7_B_T27	105	192	280	277	166	55	83	233	225	32
	1JUA_A_C5	130	198	263	296	165	62	121	242	239	32
	1JUA_B_T6	122	202	240	295	162	63	118	240	238	32
	1JUU_A_T8	124	182	256	283	178	55	108	259	245	32
	1JVE_A_A22	140	186	255	291	164	67	100	254	220	32
	1JVE_A_A5	142	189	257	290	167	61	98	249	221	32
	1JVE_A_T9	128	189	261	292	171	60	112	241	232	32
	1K1H_A_T3	129	185	278	301	173	44	109	243	230	32
	1K1H_A_T4	109	177	271	311	175	43	102	230	216	32
	1K1R_A_G7	125	174	265	295	181	56	108	244	215	32
	1K1R_A_T4	136	190	266	292	154	71	102	261	229	32
	1K29_A_A11	129	184	277	280	181	50	97	254	243	32
	1K29_B_A23	136	185	259	280	172	57	105	262	242	32
	1K2K_A_A4	125	184	278	289	144	103	85	257	213	32
	1K2K_B_A10	125	184	278	289	144	103	85	257	213	32
	1K4X_A_G4	174	170	275	269	162	83	98	265	227	32
	1K4X_B_G4	174	170	275	269	162	83	98	265	227	32
	1K5F_B_C20	121	192	268	289	175	51	102	236	238	32
	1K8J_A_A13	144	186	271	290	170	45	78	250	224	32
	1K8J_B_G27	120	178	259	288	187	40	76	238	218	32
	1K8J_B_T21	123	187	268	289	165	59	86	242	215	32
	1K8L_A_A8	138	189	266	284	170	57	94	248	221	32
	1K8L_B_A20	145	189	272	287	166	56	91	251	220	32
	1K8N_A_A13	143	178	259	285	182	45	81	251	216	32
	1K8N_A_C11	135	187	268	289	166	58	90	248	218	32
	1K8N_B_A20	134	185	268	290	168	58	89	252	219	32
	1K9H_A_G8	131	195	222	298	150	61	93	264	220	32
	1K9H_A_T3	139	188	280	262	180	55	95	235	247	32
	1K9H_B_G18	115	189	271	281	169	65	90	248	224	32
	1K9H_B_G22	133	194	242	278	165	62	92	257	219	32
	1K9H_B_T15	128	200	278	261	181	53	111	228	249	32
	1K9L_A_G8	134	179	256	286	173	64	115	253	219	32
	1K9L_A_T3	122	189	258	275	174	60	103	242	224	32
	1K9L_B_G22	136	181	255	285	173	63	116	254	219	32
	1K9L_B_T17	122	189	259	274	173	60	101	241	226	32
	1K9L_B_T27	136	185	240	283	179	57	114	247	226	32
	1KKW_A_G5	122	176	268	291	179	52	100	250	228	32
	1KKW_B_G5	122	175	268	291	180	52	99	249	227	32
	1KQQ_C_G429	135	190	269	292	166	56	88	255	215	32
	1KR8_A_A5	143	176	270	297	166	69	89	280	240	32
	1KSB_A_C3	110	182	275	284	180	40	90	266	236	32
	1KSB_B_G3	119	180	269	296	188	44	95	225	225	32
	1KVH_B_A11	117	199	306	236	208	84	108	253	214	32
	1KXS_A_A4	122	179	264	293	176	59	121	241	237	32
	1KXS_B_C24	122	179	265	295	175	60	119	235	235	32
	1KXS_B_G16	127	176	262	295	177	61	117	244	229	32
	1KXS_B_T25	119	179	266	294	173	61	116	235	234	32
	1L0R_A_G6	148	180	273	296	168	56	81	249	228	32
	1L1V_A_A8	131	142	203	286	145	65	82	276	231	32
	1LCC_B_C10	127	186	286	267	178	59	72	247	234	32
	1LCC_B_T4	130	184	287	293	164	60	107	245	243	32
	1LCC_C_A9	138	187	269	292	168	59	105	246	237	32
	1LCC_C_C1	140	200	277	272	180	59	111	247	244	32
	1LCC_C_G2	111	179	272	298	177	53	109	244	230	32
	1LCC_C_T4	124	188	279	282	152	72	95	246	221	32
	1LCD_B_C10	138	189	268	262	177	64	89	245	226	32
	1LCD_B_T4	140	206	267	288	145	74	108	255	252	32
	1LCD_C_G2	104	178	278	298	164	60	106	241	232	32
	1LCD_C_T10	115	189	280	290	160	64	90	235	216	32
	1LCD_C_T4	124	206	266	289	154	56	91	253	234	32
	1LEJ_A_A10	149	186	264	292	171	59	105	248	225	32
	1LEJ_B_G15	145	191	275	285	170	51	93	245	237	32
	1LWA_A_A14	94	172	281	306	174	60	104	247	230	32
	1LWA_A_G1	99	175	275	309	161	64	114	237	215	32
	1LWA_A_G3	119	174	271	297	181	62	111	252	234	32
	1LWA_B_A19	127	181	272	289	171	67	107	237	230	32
	1LWA_B_A26	104	169	276	318	160	61	109	238	222	32
	1LWA_B_C29	109	182	275	281	184	59	98	232	228	32
	1MK6_A_T4	129	190	252	290	171	47	96	258	234	32
	1MK6_B_A13	143	185	266	291	167	56	98	256	226	32
	1MK6_B_G19	133	188	263	289	175	46	83	242	215	32
	1MKL_A_C9	122	194	277	289	170	54	104	232	228	32
	1MKL_B_T14	118	183	269	302	166	59	101	249	242	32
	1MSE_A_A4	134	181	270	262	187	67	104	235	237	32
	1MSE_A_A9	118	181	260	293	170	66	108	231	220	32
	1MSE_A_C2	122	181	260	285	158	82	119	237	224	32
	1MSE_B_A26	123	179	259	290	176	52	109	244	227	32
	1MSE_B_G23	122	180	262	299	169	62	111	236	225	32
	1MSE_B_G31	132	181	260	292	176	58	118	240	227	32
	1MSE_B_T29	130	182	273	267	186	59	108	242	230	32
	1MSF_A_A9	119	181	262	295	163	67	106	238	222	32
	1MSF_A_C1	132	181	267	234	198	75	98	235	227	32
	1MSF_B_A26	120	177	260	306	167	56	118	238	224	32
	1MSF_B_G31	124	181	260	293	168	63	115	241	227	32
	1MSF_B_T22	112	181	262	305	160	60	116	234	230	32
	1MXK_A_C9	125	165	264	283	186	60	100	243	215	32
	1MXK_B_A13	117	198	281	281	171	57	112	238	238	32
	1MXK_B_C19	101	179	271	287	175	64	99	222	214	32
	1MXK_B_G15	121	186	280	295	161	60	107	245	237	32
	1MXK_B_T18	113	177	286	285	177	58	101	231	222	32
	1MYQ_B_G13	126	192	230	310	136	73	116	247	223	32
	1MYQ_B_G23	116	196	263	306	154	52	105	252	245	32
	1N0K_A_G5	144	201	284	283	171	43	99	214	217	32
	1N14_A_A5	139	194	259	316	161	47	117	235	211	32
	1N14_A_A9	126	196	264	283	163	67	99	252	233	32
	1N14_A_G11	139	184	260	294	167	67	130	243	212	32
	1N14_A_T3	138	188	279	272	158	67	89	230	229	32
	1N14_B_C16	130	200	272	262	180	65	108	215	221	32
	1N14_B_T22	130	187	247	304	142	66	95	246	217	32
	1N17_A_A5	134	180	265	289	168	74	117	249	203	32
	1N17_A_G11	141	207	244	286	169	67	129	216	205	32
	1N17_A_T3	144	203	262	277	178	46	95	237	228	32
	1N1K_B_G11	116	195	290	278	164	41	99	243	263	32
	1N1N_A_C9	138	181	268	286	185	47	89	229	217	32
	1N2W_A_A6	132	179	271	313	158	49	94	247	219	32
	1N2W_A_C3	143	190	278	297	161	56	107	256	253	32
	1N2W_B_A18	124	174	272	302	167	53	93	249	219	32
	1N37_A_C7	130	187	272	299	158	56	80	247	222	32
	1N37_A_G2	109	183	269	300	165	53	73	246	219	32
	1N37_A_G5	141	191	283	286	169	50	87	233	220	32
	1N37_B_C15	109	192	278	287	163	49	82	237	225	32
	1N4B_A_A5	156	180	283	296	163	70	121	246	235	32
	1N4B_B_A5	156	181	283	296	163	69	122	245	235	32
	1N8C_A_T4	132	190	278	302	173	20	92	241	245	32
	1N8C_B_C20	126	148	283	269	241	31	90	238	229	32
	1N8C_B_G16	134	186	276	303	168	38	105	265	250	32
	1N96_A_G2	145	176	287	256	190	42	105	244	245	32
	1NAJ_A_A6	123	182	268	301	171	52	108	246	239	32
	1NAJ_A_G10	139	190	245	311	158	46	109	265	237	32
	1NAJ_B_A18	123	182	269	302	171	51	108	246	238	32
	1NEV_B_C19	110	198	269	286	173	43	77	232	229	32
	1NEV_B_G18	144	210	240	281	160	49	110	255	232	32
	1NEV_B_T16	135	194	257	292	166	56	97	237	231	32
	1NGO_A_A18	120	173	269	298	175	59	103	251	224	32
	1NGO_A_A20	130	178	267	293	176	56	118	251	238	32
	1NGO_A_C3	127	182	265	289	178	56	116	239	234	32
	1NGO_A_G9	122	178	262	295	177	59	114	246	237	32
	1NGO_A_T5	120	176	265	295	176	59	118	243	235	32
	1NGU_A_T12	130	179	265	292	177	42	86	253	227	32
	1NK2_A_G15	138	179	272	268	206	54	101	235	212	32
	1NK2_B_T25	123	173	265	298	158	89	124	242	237	32
	1NK3_A_A8	152	191	270	287	162	65	123	250	230	32
	1NK3_A_G12	146	208	219	299	161	63	103	268	208	32
	1NK3_A_G9	123	196	270	299	175	53	109	230	230	32
	1NK3_A_T5	120	206	267	288	157	55	93	253	263	32
	1NK3_B_A30	155	191	262	285	164	65	88	258	227	32
	1NP9_A_T1	141	257	299	292	167	58	94	206	223	32
	1NP9_B_G13	144	182	272	309	160	60	102	251	254	32
	1NP9_C_G20	137	201	252	309	160	60	104	250	252	32
	1NP9_D_G27	131	180	274	298	175	63	106	244	252	32
	1NP9_D_T22	141	205	289	290	168	48	94	214	219	32
	1NYD_A_G7	140	147	252	261	208	52	76	277	217	32
	1NYD_B_G7	140	147	252	261	208	52	76	276	216	32
	1NYD_C_G7	140	147	252	261	208	52	76	276	216	32
	1NYD_D_G7	140	148	252	261	208	52	76	276	216	32
	1NZM_A_G4	112	194	276	294	176	46	96	235	215	32
	1NZM_B_G11	122	192	286	298	175	37	101	221	238	32
	1NZM_C_G18	124	192	252	302	169	53	100	235	243	32
	1NZM_D_G25	147	210	272	269	178	51	109	238	258	32
	1NZM_D_T22	135	177	281	303	172	44	84	258	236	32
	1O4X_C_C304	131	177	261	298	187	36	88	258	228	32
	1O4X_D_C331	131	182	254	290	173	53	88	254	229	32
	1OCI_A_G8	131	191	240	290	162	60	100	258	219	32
	1OCI_B_A14	122	183	269	294	169	58	111	247	234	32
	1OCI_B_A17	124	185	267	290	179	53	118	239	234	32
	1OCI_B_T15	111	186	271	288	170	57	104	234	230	32
	1OLD_A_A6	140	175	261	305	160	57	92	256	234	32
	1ON5_B_C4	113	181	282	290	188	34	99	245	250	32
	1OVF_A_T4	150	177	255	284	162	74	112	280	261	32
	1P0U_A_A10	107	186	272	289	171	60	105	227	229	32
	1P0U_A_A3	119	177	264	294	174	61	116	244	235	32
	1P0U_A_G12	136	179	272	291	170	59	91	256	232	32
	1P0U_A_G9	110	167	263	298	178	63	107	255	227	32
	1PG9_A_C11	139	215	256	275	167	42	89	253	240	32
	1PG9_B_G17	141	202	269	290	150	71	101	251	229	32
	1PGC_A_C11	139	215	255	276	166	42	89	254	240	32
	1PGC_B_G17	142	205	261	305	148	57	101	252	233	32
	1PIB_A_T5	131	195	272	289	151	47	119	263	233	32
	1PIK_A_T5	119	187	266	307	154	55	101	248	243	32
	1PIK_B_A14	120	183	270	295	166	51	87	249	232	32
	1PIK_B_C17	123	218	247	285	162	59	102	230	255	32
	1PQQ_B_T18	117	183	275	295	167	51	88	256	235	32
	1PYJ_A_C9	129	187	262	293	169	57	101	239	216	32
	1QE7_A_T8	152	184	286	287	165	68	96	271	277	32
	1QCH_A_A1	141	198	277	256	187	45	85	225	249	32
	1QCH_A_A5	136	185	260	280	172	59	79	246	235	32
	1QCH_A_G3	136	183	263	286	164	67	104	253	214	32
	1QCH_B_A11	128	198	285	277	173	53	83	206	223	32
	1QCH_B_G9	126	199	262	282	158	67	112	241	235	32
	1QKG_B_T17	134	207	264	268	160	55	106	245	258	32
	1QL5_B_C19	128	211	242	312	145	44	98	242	254	32
	1QSK_A_A11	132	179	269	292	186	35	101	257	241	32
	1QSK_A_A3	135	178	268	295	169	62	109	254	235	32
	1QSK_A_G12	101	180	254	291	168	63	108	241	219	32
	1QSK_B_A26	109	170	276	305	168	58	116	240	229	32
	1QSK_B_G22	130	185	265	288	161	70	115	257	237	32
	1QSK_B_G25	140	176	270	290	176	57	109	260	240	32
	1QSK_B_G28	127	203	287	269	170	39	82	260	231	32
	1QSX_A_T3	127	190	281	289	165	62	104	237	231	32
	1QSX_A_T4	104	187	279	293	157	60	88	231	217	32
	1QSX_B_A22	122	189	274	293	165	59	112	232	236	32
	1QSX_B_T14	117	184	268	308	160	63	109	230	227	32
	1QSX_B_T15	109	189	273	295	162	58	94	227	223	32
	1R2L_A_A6	141	175	271	298	171	61	110	259	238	32
	1R2L_A_T8	117	184	262	285	180	54	95	248	267	32
	1R2L_B_A4	111	181	279	298	163	54	99	262	231	32
	1R4E_A_G7	125	179	270	316	213	34	89	240	203	32
	1RCS_E_C19	135	199	229	320	161	42	82	247	236	32
	1RMX_A_G7	136	183	289	284	160	37	72	246	241	32
	1RN9_A_A3	109	169	281	308	166	51	106	227	216	32
	1RN9_A_C9	107	186	284	240	174	71	82	226	231	32
	1RN9_A_G2	151	176	267	296	179	51	109	270	227	32
	1RN9_A_T5	125	176	272	296	181	37	115	235	223	32
	1RN9_B_G12	150	169	261	294	175	55	112	254	217	32
	1RN9_B_T18	110	186	272	267	178	60	98	223	221	32
	1RVH_A_G11	133	182	242	291	182	55	110	251	220	32
	1RVH_A_T8	119	175	271	297	170	61	110	246	231	32
	1RVH_B_T20	120	174	264	297	171	63	112	245	230	32
	1RVI_A_C1	106	197	272	285	167	60	114	230	234	32
	1RVI_A_T3	141	190	274	280	171	60	113	240	221	32
	1RVI_B_C13	104	196	272	287	168	59	112	232	235	32
	1RVI_B_T15	137	187	273	286	170	58	117	243	221	32
	1S0T_A_C9	129	182	271	284	171	49	95	258	227	32
	1S0T_B_A19	126	196	275	282	166	53	93	244	237	32
	1S37_A_T8	157	223	269	274	148	62	120	232	234	32
	1S37_B_T8	157	223	269	274	148	62	121	231	234	32
	1S74_A_C9	132	185	269	283	168	51	95	264	233	32
	1S74_B_A19	128	197	277	277	170	49	91	241	240	32
	1S75_A_C9	132	184	270	285	168	50	96	264	232	32
	1S75_B_A19	126	195	276	281	168	51	91	242	238	32
	1S88_A_A10	135	187	272	291	161	58	95	264	240	32
	1S88_A_A5	139	195	274	271	182	29	65	260	260	32
	1S88_A_G11	95	174	278	300	166	59	100	240	223	32
	1S88_B_G15	133	183	251	293	164	75	96	254	218	32
	1S9N_A_A3	121	180	266	287	178	58	111	239	235	32
	1S9N_A_A9	141	183	262	289	169	62	115	262	239	32
	1S9N_B_A3	122	180	266	287	179	58	111	239	235	32
	1S9N_B_A9	141	183	262	289	169	62	115	262	240	32
	1S9O_A_C6	140	236	294	286	169	66	90	288	222	32
	1S9O_B_C6	139	237	293	286	170	66	89	287	223	32
	1SJK_A_A7	114	209	268	295	108	108	122	245	247	32
	1SKP_A_A10	128	201	258	278	165	56	100	244	225	32
	1SKP_A_A8	126	188	275	289	167	58	114	236	222	32
	1SKP_B_T13	135	190	280	280	176	40	91	252	235	32
	1SLS_A_G24	133	186	265	281	174	55	89	250	227	32
	1SLS_A_T11	143	178	266	297	152	83	81	306	201	32
	1SLS_B_G49	132	187	265	281	174	55	89	250	227	32
	1SLS_B_T36	143	177	266	297	154	82	82	309	203	32
	1SNH_B_G15	159	193	226	286	160	55	107	252	201	32
	1SNJ_A_A34	123	187	272	299	173	60	119	247	243	32
	1SNJ_A_G7	128	183	242	297	173	67	117	256	236	32
	1SNJ_A_T22	138	198	293	269	229	68	115	230	215	32
	1SP6_A_A9	129	198	268	296	164	58	114	247	226	32
	1SS7_A_A11	121	176	282	305	178	41	103	243	239	32
	1SS7_A_A9	118	182	274	314	169	36	105	253	247	32
	1SS7_A_T14	106	185	274	290	153	76	114	247	243	32
	1SS7_A_T6	107	178	269	319	160	50	112	246	240	32
	1SS7_B_A27	121	179	278	304	174	44	103	244	238	32
	1SS7_B_T22	107	174	270	319	163	49	114	246	241	32
	1SS7_B_T23	114	189	272	287	175	55	106	241	243	32
	1SSV_A_A11	116	174	272	311	167	51	112	249	243	32
	1SSV_A_A3	118	182	272	311	166	45	110	250	241	32
	1SSV_A_T6	113	192	263	308	156	51	107	247	248	32
	1SSV_A_T7	107	197	262	292	151	68	109	248	244	32
	1SSV_B_A19	117	183	271	313	164	45	111	250	241	32
	1SSV_B_A27	116	174	273	309	169	50	112	248	243	32
	1SSV_B_T22	113	191	263	309	156	51	107	247	248	32
	1SSV_B_T23	107	196	263	294	152	68	109	248	244	32
	1TAN_A_G3	127	183	273	290	177	50	100	238	219	32
	1TAN_A_G5	115	178	262	292	179	55	113	245	224	32
	1TAN_B_A10	115	188	279	291	171	52	105	245	246	32
	1TAN_B_G11	105	181	272	295	175	56	101	246	226	32
	1TF3_E_A10	143	183	270	291	171	58	123	248	232	32
	1TF3_E_C13	114	187	273	290	165	62	96	232	226	32
	1TF3_E_T1	117	189	276	291	172	44	84	227	222	32
	1TF3_F_A25	127	183	270	295	163	62	92	253	224	32
	1TF3_F_A29	138	182	259	284	170	53	79	261	222	32
	1TF3_F_C27	125	190	276	285	170	54	88	237	220	32
	1TF3_F_T19	122	178	271	300	164	67	112	236	218	32
	1TF3_F_T21	125	190	276	285	163	59	91	236	220	32
	1TN9_B_A108	126	175	285	288	179	57	106	244	229	32
	1TN9_B_A110	118	171	276	310	181	47	114	235	230	32
	1TN9_B_G106	113	178	280	292	158	83	105	245	217	32
	1TN9_B_T112	115	190	254	299	152	81	109	239	222	32
	1TN9_C_A115	118	172	283	292	178	63	114	241	228	32
	1TN9_C_C121	114	168	268	326	160	50	113	244	236	32
	1TQR_A_A4	144	189	275	299	169	42	113	240	236	32
	1TQR_B_C33	140	192	239	281	159	61	95	260	226	32
	1U6N_A_C1	119	178	254	295	116	128	134	273	227	32
	1U6N_B_C12	115	177	265	295	140	103	133	240	227	32
	1U6N_B_C15	131	172	243	295	120	123	134	254	204	32
	1U6O_A_A7	142	154	274	286	192	48	93	266	240	32
	1U6O_B_C21	138	176	239	300	176	43	106	247	215	32
	1UQB_A_G3	119	193	260	305	165	70	93	257	232	32
	1UQB_B_G9	118	193	260	305	165	69	93	257	232	32
	1UQD_A_A3	129	189	277	297	162	63	106	242	232	32
	1UQD_A_C5	118	194	254	303	154	69	117	236	238	32
	1UQD_A_T4	106	196	253	292	165	66	118	232	236	32
	1UQD_B_A9	129	189	277	297	162	63	106	242	232	32
	1UQD_B_C11	118	194	254	303	154	68	117	236	238	32
	1UQD_B_T10	106	196	253	292	165	67	118	232	236	32
	1UQE_A_G2	141	177	275	297	166	60	120	259	236	32
	1UQE_B_G8	141	177	275	297	166	60	120	259	235	32
	1UQF_A_C4	119	188	274	288	158	84	102	230	226	32
	1UQF_B_C10	119	188	274	288	158	84	102	230	226	32
	1UQG_A_G4	138	204	236	296	158	58	116	264	227	32
	1UQG_B_G10	138	204	236	296	158	58	116	264	227	32
	1W86_A_G6	114	179	267	298	173	60	109	245	237	32
	1W86_B_C11	113	180	260	292	176	59	112	238	226	32
	1W86_B_T10	123	181	266	290	176	55	113	252	238	32
	1WAN_A_C15	112	189	278	259	186	67	106	220	240	32
	1XAV_A_G13	153	218	287	273	166	45	89	210	237	32
	1XAV_A_G8	138	206	285	275	171	44	83	220	237	32
	1XRW_A_C7	108	187	280	288	174	54	102	226	221	32
	1XUE_A_A10	125	176	271	295	167	65	114	257	240	32
	1XUE_A_G13	136	189	236	274	168	54	82	271	229	32
	1XUE_A_G3	133	187	234	276	169	54	83	268	227	32
	1YBL_A_A2	116	207	271	312	151	48	94	218	223	32
	1YBL_A_C3	94	213	244	272	149	91	99	223	213	32
	1YBL_B_A2	116	206	272	312	151	47	94	219	223	32
	1YBL_B_C3	94	213	243	272	148	90	99	223	211	32
	1YBL_C_A2	116	207	273	311	151	48	94	218	222	32
	1YBL_C_C3	94	214	243	274	147	89	99	222	213	32
	1YBL_D_A2	116	206	272	311	152	48	94	219	222	32
	1YBL_D_C3	94	212	245	272	150	90	99	222	216	32
	1YCT_B_C19	127	179	265	292	174	59	114	249	226	32
	1YUI_B_A110	116	175	280	296	175	64	114	248	233	32
	1YUI_B_G101	117	189	267	292	163	72	115	235	230	32
	1YUI_B_G104	116	180	280	272	168	82	114	240	228	32
	1YUJ_B_A110	118	175	286	280	180	68	114	246	231	32
	1YUJ_B_G108	124	178	275	310	184	39	109	238	231	32
	1YUJ_C_C119	115	176	272	297	172	70	115	241	230	32
	1ZHU_A_A7	123	173	272	294	167	69	114	263	242	32
	1ZQ3_A_A74	141	188	258	286	159	72	117	263	229	32
	1ZQ3_B_G93	125	193	255	295	168	53	118	230	224	32
	201D_A_G12	112	174	272	300	171	65	118	252	222	32
	202D_A_A2	141	173	290	296	172	55	80	266	242	32
	202D_B_A2	141	174	290	296	172	55	80	266	242	32
	203D_A_G3	142	182	259	295	152	79	92	275	235	32
	203D_B_G11	147	183	269	275	169	44	83	281	240	32
	204D_B_G11	138	185	272	294	170	58	88	257	262	32
	207D_A_A6	104	169	287	295	172	57	93	240	209	32
	207D_A_T1	146	193	286	255	180	53	98	231	254	32
	207D_A_T5	142	189	287	271	188	45	104	242	240	32
	207D_A_T9	128	181	289	293	171	52	88	235	224	32
	207D_B_A6	104	169	287	295	172	57	93	241	209	32
	207D_B_T1	146	193	286	255	180	53	98	231	254	32
	207D_B_T5	142	189	287	271	188	45	104	242	241	32
	207D_B_T9	128	181	290	293	171	52	88	236	224	32
	214D_A_G9	146	167	259	300	185	42	103	269	219	32
	214D_A_T5	119	177	277	296	181	39	105	224	207	32
	214D_B_T15	104	177	278	290	170	54	99	243	230	32
	226D_A_C1	128	194	279	260	176	65	109	214	243	32
	226D_A_G2	109	182	271	296	156	68	91	243	217	32
	226D_A_T5	119	178	277	296	167	64	90	238	213	32
	226D_B_A14	128	188	244	309	154	54	99	245	221	32
	226D_B_A17	113	192	251	288	163	65	119	238	229	32
	226D_B_A18	119	193	276	278	166	63	108	229	238	32
	226D_B_G12	126	180	268	299	155	70	98	256	223	32
	230D_A_T13	131	171	270	309	185	55	111	235	218	32
	2A5P_A_G20	139	186	243	293	159	72	115	260	228	32
	2A5P_A_G4	154	193	257	282	176	55	101	245	222	32
	2A5R_A_G17	132	191	263	296	169	64	126	228	221	32
	2A5R_A_G20	143	193	240	294	157	66	115	262	229	32
	2A5R_A_G4	120	189	244	296	163	62	104	247	217	32
	2AKG_A_G4	149	160	305	253	174	88	64	256	215	32
	2AKG_A_T7	159	178	291	230	215	73	100	196	226	32
	2AKG_B_G16	149	160	305	254	174	87	65	256	216	32
	2ARG_A_C14	146	187	289	294	162	60	100	251	240	32
	2ARG_A_C29	136	172	272	307	156	55	94	258	230	32
	2ARG_A_G22	135	197	217	299	125	70	93	242	182	32
	2ARG_A_G8	107	181	289	280	158	51	71	242	223	32
	2BJC_C_G12	152	156	281	269	156	106	98	278	209	32
	2BJC_D_G112	151	155	282	268	156	109	98	279	208	32
	2DA8_C_A2	107	169	245	306	165	68	91	309	251	32
	2DA8_D_A2	117	192	247	298	173	63	92	281	250	32
	2DAU_A_A6	126	189	274	290	172	55	101	241	226	32
	2DAU_B_A18	126	189	274	290	172	55	101	241	226	32
	2EXF_B_G113	122	181	265	280	178	54	81	235	220	32
	2EZD_C_T221	119	188	262	297	172	59	120	241	239	32
	2F1Q_A_A27	120	191	260	303	147	79	112	239	222	32
	2F1Q_A_A3	106	188	275	289	177	62	105	226	227	32
	2F1Q_A_C10	124	198	272	276	152	89	110	230	223	32
	2F1Q_A_C2	110	188	275	288	176	63	106	223	226	32
	2F1Q_A_C37	120	194	262	296	171	59	121	233	238	32
	2F1Q_A_G39	121	189	271	297	172	57	101	239	230	32
	2F1Q_A_G41	104	184	267	304	172	61	105	227	226	32
	2F1Q_A_T35	117	184	265	310	164	61	121	240	232	32
	2F1Q_A_T40	101	187	270	295	170	60	104	230	227	32
	2F1Q_A_T5	121	207	253	302	162	57	120	232	238	32
	2F8U_A_G18	129	171	286	291	202	41	98	222	226	32
	2F8U_A_G2	114	176	276	302	169	62	116	235	231	32
	2GAT_B_A114	119	172	282	295	180	53	109	244	237	32
	2GAT_C_A131	115	171	283	293	183	54	109	244	233	32
	2GAT_C_G120	123	173	282	300	176	45	109	249	239	32
	2GE2_B_C6	138	174	278	280	182	51	95	254	231	32
	2GKD_B_A8	122	184	280	283	168	65	92	231	210	32
	2GZK_B_A204	129	190	237	283	141	96	125	256	217	32
	2GZK_B_C211	129	203	264	243	187	62	90	229	236	32
	2GZK_B_G201	147	202	262	302	163	25	91	265	245	32
	2GZK_C_A228	137	201	266	240	177	73	89	236	238	32
	2GZK_C_C218	138	221	255	296	143	53	92	264	246	32
	2H3A_C_A175	139	187	266	303	168	41	103	251	234	32
	2H3A_C_G177	129	177	271	297	185	47	114	241	225	32
	2H3A_D_A194	127	184	262	317	166	37	111	249	225	32
	2H3A_D_G189	155	186	280	260	182	58	104	280	258	32
	2H3A_D_G190	104	164	271	312	163	47	88	258	222	32
	2H3C_C_A181	145	184	253	319	155	49	111	248	229	32
	2H3C_C_C184	146	183	251	304	176	25	91	257	233	32
	2H3C_D_A192	149	187	263	289	158	68	112	258	238	32
	2H3C_D_A194	150	168	273	307	167	57	115	254	220	32
	2H3C_D_C187	143	204	225	296	176	21	97	258	208	32
	2H3C_D_G190	124	185	251	320	153	49	109	240	217	32
	2HK4_A_C2	125	184	278	291	172	50	106	237	243	32
	2HK4_A_C6	140	183	275	291	170	55	108	239	245	32
	2HKB_A_C8	127	184	259	304	163	61	116	227	221	32
	2HKB_A_T11	126	190	254	301	157	61	115	233	226	32
	2HKB_B_A14	135	196	250	294	160	56	114	241	230	32
	2HKB_B_A23	133	193	247	291	166	52	112	244	225	32
	2HKB_B_C20	127	183	259	303	164	59	116	228	225	32
	2HKC_A_G5	134	190	265	287	166	63	117	236	225	32
	2HKC_A_T11	130	169	260	307	173	55	119	240	222	32
	2HKC_A_T2	125	184	251	304	156	62	114	251	222	32
	2HKC_B_A14	130	188	250	304	158	54	118	247	234	32
	2HMD_A_A4	132	191	271	292	172	48	90	242	234	32
	2HMD_A_C11	135	198	255	281	178	40	81	229	214	32
	2HMR_A_G5	136	191	251	286	173	57	105	249	226	32
	2HMR_B_T17	135	198	274	286	173	49	96	243	237	32
	2HOU_B_A20	131	184	273	290	182	50	102	250	229	32
	2HPX_B_A20	131	180	264	293	179	53	106	253	226	32
	2HPX_B_C15	131	181	260	295	181	51	112	249	227	32
	2HSK_A_G11	139	177	271	292	177	56	99	243	223	32
	2HSK_B_A20	138	181	285	302	172	49	97	227	239	32
	2HSK_B_G17	121	174	267	296	186	52	104	245	231	32
	2HSK_B_G18	104	197	280	285	173	48	102	231	220	32
	2HSK_B_T22	105	185	276	278	178	60	90	233	225	32
	2HSL_A_A4	121	183	265	289	180	50	110	248	234	32
	2HSL_A_C9	123	181	263	293	183	48	115	243	232	32
	2HSL_A_G11	133	182	265	291	177	52	100	246	220	32
	2HSL_B_A20	127	189	278	295	170	53	103	233	230	32
	2HSL_B_C15	120	183	268	290	181	50	110	237	228	32
	2HSL_B_C21	103	184	276	294	171	53	101	230	229	32
	2HSL_B_G17	130	179	266	293	181	52	96	244	218	32
	2HSR_A_G11	130	170	269	301	183	44	107	268	218	32
	2HSR_B_A20	116	189	272	289	164	60	102	226	229	32
	2HSR_B_C15	143	187	263	287	185	37	110	267	228	32
	2HSR_B_G17	144	180	264	301	183	44	91	240	203	32
	2HSR_B_T19	139	176	274	264	173	59	116	258	226	32
	2HSS_A_C9	124	180	264	295	181	49	110	245	228	32
	2HSS_A_G11	135	181	267	293	179	47	101	245	218	32
	2HSS_B_A20	109	188	278	295	168	54	103	229	229	32
	2HSS_B_C21	103	183	278	297	170	55	103	229	222	32
	2HSS_B_G17	126	181	268	295	182	48	98	239	219	32
	2HSS_B_T19	122	187	270	287	177	48	109	240	229	32
	2JPZ_A_T8	105	170	204	322	144	67	112	217	182	32
	2JSK_A_T12	133	196	257	306	140	79	86	229	234	32
	2JSL_A_G16	140	208	232	298	148	55	99	245	209	32
	2JSL_A_T24	141	192	263	292	171	42	87	249	245	32
	2JSM_A_T12	144	201	252	309	136	74	88	228	237	32
	2JSQ_A_G16	131	188	243	297	172	63	129	229	221	32
	2JSQ_A_G23	139	188	273	298	168	49	98	249	236	32
	2JT7_B_G5	139	176	266	300	176	57	107	240	220	32
	2JWQ_C_G19	156	178	252	296	161	79	107	262	215	32
	2K0T_A_C1	96	194	241	329	157	31	89	229	221	32
	2K0T_A_T10	129	191	288	301	175	28	86	247	245	32
	2K0T_A_T5	134	206	222	282	154	51	90	249	222	32
	2K0T_A_T8	144	191	243	271	172	61	93	260	226	32
	2K0T_B_A20	149	203	224	291	158	45	92	250	221	32
	2K0T_B_G14	124	194	223	323	148	34	96	264	230	32
	2K0T_B_G16	94	184	275	310	162	52	94	240	224	32
	2K0U_A_C1	96	194	241	329	157	30	89	229	221	32
	2K0U_A_T10	129	191	288	301	175	28	86	247	245	32
	2K0U_A_T5	134	206	222	282	154	51	90	249	222	32
	2K0U_A_T8	144	191	243	271	172	61	93	260	226	32
	2K0U_B_A20	149	203	224	291	158	45	92	250	221	32
	2K0U_B_G14	124	194	223	323	148	34	96	264	230	32
	2K0U_B_G16	94	184	275	310	162	52	94	240	224	32
	2K0V_A_G6	149	184	271	306	173	36	111	261	244	32
	2K4L_A_A2	136	182	270	281	184	47	91	241	235	32
	2K4L_A_C4	149	203	273	281	163	50	86	269	232	32
	2K4L_B_A22	130	187	270	277	175	53	89	243	238	32
	2K4L_B_C24	119	184	271	314	172	47	98	271	222	32
	2K67_A_A16	125	185	260	268	156	90	106	243	229	32
	2K68_A_A16	108	191	271	282	156	81	111	224	224	32
	2K68_A_T15	112	163	284	289	174	66	108	245	224	32
	2K69_A_A16	128	189	261	267	162	84	111	240	235	32
	2K69_A_A3	116	179	270	280	167	80	114	247	234	32
	2K69_A_T14	114	173	271	313	170	48	112	247	235	32
	2K69_A_T5	119	187	281	298	176	43	113	245	243	32
	2K7F_C_A23	140	181	257	283	165	84	104	237	202	32
	2K7F_C_C27	143	191	281	299	195	351	88	245	227	32
	2K8T_A_A8	117	186	270	294	170	52	117	243	237	32
	2K8T_A_C11	116	191	273	288	165	52	88	242	230	32
	2K8T_A_T3	122	188	268	288	177	50	116	243	240	32
	2K8T_B_A15	130	182	267	294	169	58	104	255	229	32
	2K8T_B_G23	125	184	267	294	170	56	118	246	234	32
	2K8T_B_T21	124	186	270	291	175	51	110	243	235	32
	2K8U_A_C11	117	191	270	286	171	51	96	238	229	32
	2K8U_B_C20	136	184	267	291	173	57	115	242	233	32
	2K8Z_A_C2	110	186	266	282	170	61	108	241	219	32
	2K8Z_A_G6	139	176	274	286	160	56	71	253	216	32
	2K8Z_B_C10	116	184	260	288	179	43	105	246	224	32
	2K8Z_B_G14	137	176	275	294	164	49	74	250	220	32
	2K90_A_G2	134	179	273	286	179	47	101	254	233	32
	2K90_B_G10	147	177	268	289	179	51	112	260	231	32
	2K97_A_C6	141	194	274	285	168	54	115	243	242	32
	2K97_A_G2	135	187	264	292	167	56	106	250	229	32
	2K97_B_C6	136	193	272	289	169	51	114	241	238	32
	2KAL_A_C11	128	174	264	289	185	56	104	234	227	32
	2KAL_A_C8	128	183	231	296	173	56	116	248	228	32
	2KAL_A_T9	116	183	274	305	171	60	112	228	228	32
	2KAL_B_C13	125	187	273	296	170	58	112	225	232	32
	2KAR_B_C16	124	183	265	297	181	54	117	236	225	32
	2KAS_A_C11	131	185	265	282	180	43	82	239	217	32
	2KAS_A_C2	120	185	270	295	165	58	101	241	225	32
	2KAS_B_C16	125	194	279	286	170	49	82	242	242	32
	2KAS_B_C20	119	185	270	298	166	57	109	238	234	32
	2KAS_B_G23	123	192	271	289	164	53	88	247	232	32
	2KAZ_A_A8	131	184	279	283	179	39	79	258	236	32
	2KAZ_B_A21	155	193	258	283	149	48	57	262	214	32
	2KD9_B_A3	120	170	275	289	185	56	103	237	220	32
	2KDA_A_A8	124	170	267	292	183	59	116	242	226	32
	2KDA_A_G10	106	167	279	300	171	61	114	239	222	32
	2KDA_A_T9	116	179	280	281	194	50	106	226	239	32
	2KE8_A_A11	138	181	264	299	173	50	109	258	236	32
	2KE8_A_A16	113	182	268	297	174	54	108	242	235	32
	2KE8_A_T2	135	182	265	302	172	52	111	250	230	32
	2KE8_B_A28	138	181	264	298	174	51	109	258	237	32
	2KE8_B_A33	113	182	268	297	173	55	108	242	235	32
	2KE8_B_T19	134	182	265	303	172	52	112	250	231	32
	2KEJ_D_C11	139	238	274	276	147	57	105	244	261	32
	2KEJ_D_G12	105	163	269	313	165	56	101	261	223	32
	2KEJ_D_T7	105	181	234	352	132	38	103	252	229	32
	2KEK_D_C15	141	209	253	322	145	30	96	244	232	32
	2KEK_D_G12	155	195	261	308	151	39	92	262	237	32
	2KEK_D_G7	120	180	224	301	93	110	88	298	200	32
	2KF7_A_G2	128	197	267	273	177	62	107	249	254	32
	2KF7_A_G21	155	190	275	279	178	48	93	239	244	32
	2KF7_A_T17	135	241	275	277	173	44	109	236	253	32
	2KF7_A_T4	126	229	308	273	230	61	114	243	227	32
	2KF8_A_T11	154	197	292	258	186	41	103	214	235	32
	2KH3_B_A14	140	184	272	294	169	55	107	242	228	32
	2KH3_B_A19	134	185	265	289	177	51	111	241	226	32
	2KH3_B_T15	107	185	272	291	170	53	90	228	223	32
	2KH5_A_G11	114	190	266	283	183	54	93	221	220	32
	2KH5_A_T9	137	195	268	281	168	64	101	243	219	32
	2KH5_B_A19	131	186	257	286	160	73	98	251	214	32
	2KH5_B_A23	135	194	266	276	167	64	98	250	231	32
	2KH5_B_C14	117	195	274	285	173	59	106	230	222	32
	2KH5_B_G21	146	190	262	283	169	62	106	255	226	32
	2KH6_A_G3	142	186	262	285	179	55	104	252	221	32
	2KH6_A_T10	106	189	274	283	168	63	90	237	214	32
	2KH6_A_T9	132	197	269	281	171	58	106	238	237	32
	2KH6_B_A13	149	190	263	284	167	69	111	254	229	32
	2KH6_B_A19	140	186	257	278	162	64	83	267	215	32
	2KH6_B_A23	140	191	263	276	171	59	90	254	227	32
	2KH6_B_G21	150	192	268	280	171	58	95	253	222	32
	2KH7_A_G1	131	186	265	287	172	66	101	238	220	32
	2KH7_A_G11	113	189	260	279	172	64	91	233	221	32
	2KH7_A_G3	123	185	259	288	179	59	100	231	220	32
	2KH7_A_T10	142	192	264	283	170	61	113	252	233	32
	2KH7_B_A13	149	189	262	282	171	64	109	250	230	32
	2KH7_B_A23	139	229	286	258	167	49	87	200	244	32
	2KH7_B_C14	109	191	264	272	177	59	89	230	225	32
	2KH8_A_G1	134	182	262	287	171	66	86	252	214	32
	2KH8_A_G11	98	189	266	276	173	64	88	226	221	32
	2KH8_A_G3	137	184	262	285	174	60	90	247	215	32
	2KH8_A_T10	125	190	267	280	174	55	98	254	226	32
	2KH8_B_A13	118	194	269	280	172	58	93	239	231	32
	2KH8_B_A23	147	221	288	256	171	48	85	208	245	32
	2KKA_A_G21	107	167	273	292	184	58	105	247	233	32
	2KKK_A_T7	103	194	257	273	185	92	110	233	231	32
	2KKK_B_T7	103	193	259	271	187	93	110	232	231	32
	2KKK_C_T7	103	194	259	272	186	92	110	232	231	32
	2KKK_D_T7	103	194	258	273	185	91	110	232	231	32
	2KM3_A_G10	132	193	235	301	154	69	114	247	223	32
	2KM3_A_T18	120	223	288	277	165	74	133	248	231	32
	2KMK_B_A102	119	182	266	295	175	63	110	230	217	32
	2KMK_B_C110	136	183	272	287	182	56	107	223	223	32
	2KMK_C_A202	117	194	274	275	186	54	111	248	235	32
	2KMK_C_A210	124	175	268	305	171	52	104	250	234	32
	2KMK_C_G207	127	179	270	297	181	56	104	243	216	32
	2KMK_C_T211	104	189	274	302	174	57	113	234	218	32
	2KNK_A_C6	128	195	277	283	171	50	90	233	228	32
	2KNK_A_G3	128	181	266	298	168	53	97	254	230	32
	2KNK_B_C14	127	196	277	285	170	51	91	231	229	32
	2KNK_B_G11	131	184	269	289	175	53	101	247	232	32
	2KNL_A_T1	126	180	269	302	162	65	107	244	233	32
	2KNL_B_G12	139	204	239	293	153	57	90	268	233	32
	2KNL_B_T9	125	181	269	301	161	67	112	244	235	32
	2KPR_A_G17	130	190	235	250	174	74	86	248	206	32
	2KQG_A_G20	156	172	281	288	170	58	112	258	230	32
	2KQG_A_G6	160	191	283	281	160	44	81	263	238	32
	2KQG_A_G7	81	173	274	301	172	44	74	238	214	32
	2KQH_A_G14	119	186	268	297	160	72	93	238	208	32
	2KQH_A_G20	146	179	272	291	170	56	96	257	214	32
	2KQH_A_G3	120	184	256	290	173	54	113	252	240	32
	2KQH_A_G6	145	198	279	271	170	55	100	232	234	32
	2KQH_A_G7	100	190	262	283	170	62	98	234	232	32
	2KTP_A_A4	131	193	261	278	178	61	99	252	231	32
	2KTP_A_A8	119	186	256	287	175	73	122	235	225	32
	2KTP_A_A9	122	198	270	286	171	64	110	225	226	32
	2KTP_A_T10	110	202	276	275	174	58	97	226	225	32
	2KTP_B_A15	121	194	263	275	169	71	106	245	228	32
	2KTP_B_A19	103	190	265	286	177	67	110	219	220	32
	2KTP_B_T16	106	193	267	281	171	64	89	228	218	32
	2KTP_B_T20	110	196	266	278	176	62	96	220	213	32
	2KTT_A_A2	114	181	273	302	158	61	107	254	235	32
	2KTT_A_A4	140	183	268	297	171	65	104	255	223	32
	2KTT_A_A5	104	191	274	294	168	56	99	223	230	32
	2KTT_A_G8	123	183	275	298	168	55	109	234	231	32
	2KTT_B_T16	113	180	273	300	165	61	103	239	222	32
	2KTT_B_T19	131	187	261	285	168	63	118	244	238	32
	2KV6_A_C11	111	188	276	292	167	50	88	240	229	32
	2KV6_A_T10	124	188	262	287	176	57	111	237	240	32
	2KV6_B_A15	140	180	270	296	164	63	104	256	223	32
	2KV6_B_G13	151	184	268	290	163	57	97	268	235	32
	2KV6_B_G19	144	180	269	293	170	59	104	261	232	32
	2KV6_B_G23	133	186	270	294	167	57	108	254	237	32
	2KV6_B_T21	114	192	275	290	173	50	99	234	231	32
	2KVY_A_G3	142	188	276	287	169	33	75	259	246	32
	2KVY_B_G8	140	175	267	304	175	53	91	240	213	32
	2KVY_C_G14	130	180	258	289	169	57	84	252	214	32
	2KVY_D_G20	127	176	275	297	161	38	72	264	229	32
	2KY7_A_A2	144	185	257	286	170	60	91	275	234	32
	2KY7_A_G8	140	181	278	294	169	59	111	246	237	32
	2KY7_A_T9	111	186	270	289	169	50	82	237	226	32
	2KY7_B_A14	131	176	273	295	180	50	105	255	242	32
	2KY7_B_G18	126	184	254	299	159	64	100	266	226	32
	2KYP_A_G7	142	190	256	275	182	40	83	257	235	32
	2KZD_A_G19	133	193	290	287	190	60	87	235	229	32
	2L13_A_A2	145	188	252	307	163	47	101	245	223	32
	2L2U_B_C16	128	187	273	279	177	60	111	242	236	32
	2L5K_A_A16	138	178	266	292	180	58	109	248	219	32
	2L5K_A_T8	128	194	275	278	176	52	116	238	244	32
	2L7V_A_G16	146	209	287	276	171	53	86	215	240	32
	2L7V_A_G22	119	180	265	284	191	48	74	224	207	32
	2L88_A_G18	107	177	266	307	143	95	93	234	165	32
	2L8P_A_A4	144	179	269	295	171	56	113	253	235	32
	2L8P_B_G22	137	182	264	292	172	56	98	260	233	32
	2L8Q_B_C19	135	192	271	281	169	45	84	252	242	32
	2LBI_A_C11	128	179	266	297	176	46	83	240	216	32
	2LBI_A_G1	137	191	271	289	167	60	110	252	242	32
	2LBI_A_T3	124	190	271	289	170	57	102	246	227	32
	2LBI_B_A15	138	184	268	293	171	60	113	255	236	32
	2LBI_B_C16	113	183	270	298	169	60	114	236	229	32
	2LBI_B_T21	125	186	267	291	176	55	114	236	227	32
	2LD8_A_A2	118	192	278	283	169	60	103	232	232	32
	2LD8_A_G9	140	185	234	295	155	65	103	268	223	32
	2LEF_B_C13	119	191	277	289	172	59	108	214	222	32
	2LEF_B_C3	137	186	254	285	170	69	105	242	216	32
	2LEF_B_T14	108	191	275	284	168	54	81	222	220	32
	2LEF_C_A2	124	184	269	294	163	71	87	238	211	32
	2LEF_C_C7	139	186	266	290	162	50	80	260	219	32
	2LEF_C_G12	136	193	271	282	170	60	120	235	240	32
	2LEF_C_G13	120	181	266	291	174	60	109	240	226	32
	2LEF_C_T5	130	182	254	289	176	59	117	237	231	32
	2LEX_B_C3	148	209	270	270	164	59	95	254	243	32
	2LEX_C_G23	124	203	240	291	160	54	89	252	237	32
	2LFA_A_G11	129	184	272	294	179	39	79	238	216	32
	2LFA_A_T2	121	195	273	282	169	57	111	248	245	32
	2LFA_A_T6	137	188	273	291	172	53	114	246	222	32
	2LFA_A_T8	122	189	270	291	170	57	111	231	231	32
	2LFA_A_T9	111	185	270	294	169	60	114	231	227	32
	2LFA_B_A13	141	195	269	289	167	63	116	246	250	32
	2LFA_B_A17	125	183	272	296	171	58	110	248	227	32
	2LFA_B_A23	128	186	270	292	171	48	102	247	224	32
	2LFX_A_T8	119	185	269	293	167	62	109	231	228	32
	2LFX_A_T9	109	189	273	290	172	58	110	228	226	32
	2LFX_B_A17	127	179	269	296	174	58	118	247	230	32
	2LFX_B_A19	124	190	273	290	164	61	86	244	223	32
	2LFX_B_A23	113	187	272	293	173	44	84	232	220	32
	2LFX_B_C14	120	190	268	287	174	57	114	242	241	32
	2LFX_B_G21	141	184	270	293	175	53	118	249	232	32
	2LFY_A_G11	115	181	265	294	181	49	101	228	213	32
	2LFY_A_T10	126	188	271	290	176	49	115	242	228	32
	2LFY_A_T2	127	198	274	275	170	55	105	248	239	32
	2LFY_A_T6	138	186	270	291	172	55	109	248	230	32
	2LFY_A_T8	124	189	269	291	167	62	110	237	232	32
	2LFY_B_A13	142	189	269	289	167	63	118	253	243	32
	2LFY_B_A17	124	189	274	291	173	53	113	240	236	32
	2LG0_A_G11	127	182	267	291	181	47	91	234	213	32
	2LG0_A_T6	132	183	270	295	176	54	118	245	223	32
	2LG0_A_T8	118	187	268	294	171	58	111	230	230	32
	2LG0_B_A13	135	199	274	286	165	63	115	242	246	32
	2LG0_B_A15	122	192	270	287	171	58	111	245	240	32
	2LG0_B_A17	119	187	271	295	170	59	112	240	229	32
	2LG0_B_T20	115	186	272	296	169	56	116	241	233	32
	2LG2_A_A8	119	182	264	292	174	49	83	250	208	32
	2LG2_A_C11	120	191	274	286	172	43	86	238	227	32
	2LG2_B_G19	116	173	264	304	166	62	111	257	226	32
	2LG2_B_G23	122	188	259	288	169	56	102	243	229	32
	2LG2_B_T17	124	189	269	291	174	54	108	230	237	32
	2LG2_B_T21	125	185	273	293	177	44	101	243	238	32
	2LG3_A_C11	136	180	259	285	186	42	87	246	215	32
	2LG3_A_G1	146	185	263	286	168	64	110	264	239	32
	2LG3_A_T3	118	194	275	287	172	53	116	239	233	32
	2LG3_B_A22	121	189	268	289	175	53	109	231	228	32
	2LG3_B_C20	117	188	270	289	170	59	105	233	224	32
	2LG3_B_G23	109	191	275	287	175	43	82	228	220	32
	2LG3_B_T17	128	211	281	278	171	60	122	249	243	32
	2LGM_1_A6	135	166	290	298	172	51	107	259	241	32
	2LGM_1_A8	129	173	277	299	162	62	116	267	242	32
	2LHO_A_T4	121	186	261	283	168	56	86	251	229	32
	2LHO_A_T9	128	208	286	279	174	45	108	206	230	32
	2LHO_B_G19	125	175	270	302	167	62	97	256	220	32
	2LIA_A_C10	116	184	277	296	166	43	83	243	220	32
	2LIA_A_G7	126	184	265	291	172	58	102	249	237	32
	2LIA_B_C22	122	187	272	298	161	47	82	249	221	32
	2LIA_B_G13	143	180	271	293	169	65	104	256	234	32
	2LIA_B_G19	119	186	269	291	170	59	99	242	235	32
	2LIB_A_A8	135	187	278	302	156	66	113	245	235	32
	2LIB_B_A19	127	193	285	281	168	52	118	228	225	32
	2LIB_B_G12	135	184	260	288	167	62	110	253	231	32
	2LIB_B_T13	110	185	273	295	167	63	111	231	227	32
	2LKX_B_A73	136	168	275	296	172	63	107	269	222	32
	2LKX_B_C75	134	183	271	293	167	58	113	253	237	32
	2LKX_B_C76	113	174	272	301	168	65	104	237	220	32
	2LKX_B_C77	104	190	277	283	167	58	85	220	223	32
	2LKX_B_G67	139	191	271	275	171	57	110	254	243	32
	2LKX_C_A85	141	182	274	299	164	58	91	255	220	32
	2LL9_B_T16	146	211	300	295	154	358	78	250	283	32
	2LO8_A_A7	158	190	268	286	163	71	76	325	253	32
	2LOD_A_C12	127	177	269	298	166	67	129	260	229	32
	2LOD_A_G16	143	174	283	294	172	62	128	256	216	32
	2LSF_D_A3	117	172	277	293	178	57	111	245	235	32
	2LSF_D_A9	116	172	273	292	174	62	116	243	231	32
	2LSZ_B_G10	130	192	225	320	139	56	112	251	230	32
	2LT0_B_A8	121	175	271	289	184	54	115	239	234	32
	2LT0_B_G10	128	185	243	308	155	56	113	250	228	32
	2LT0_D_A3	123	175	270	293	173	59	113	254	235	32
	2LT7_D_A17	136	200	272	251	162	74	95	251	230	32
	2LT7_D_C11	107	193	278	289	164	58	95	234	232	32
	2LT7_D_C4	132	188	271	288	167	60	98	240	230	32
	2LT7_D_G10	145	179	274	293	171	56	107	259	234	32
	2LT7_D_T2	128	186	273	290	170	54	118	245	236	32
	2LT7_E_A30	140	202	282	272	167	49	95	261	260	32
	2LT7_E_A33	140	181	272	293	168	57	110	259	240	32
	2LT7_E_A37	121	189	274	289	165	54	95	242	225	32
	2LT7_E_T22	132	194	274	286	167	57	114	231	235	32
	2LT7_E_T23	114	192	273	283	172	55	113	235	236	32
	2LWG_1_T4	118	188	271	291	171	53	102	244	238	32
	2LWG_1_T8	114	165	266	291	182	56	104	248	216	32
	2LWG_2_A13	135	186	270	292	173	52	109	239	241	32
	2LWG_2_C19	127	194	262	293	156	60	87	248	231	32
	2LWH_1_A5	123	187	261	287	168	60	95	240	227	32
	2LWH_1_A7	126	175	269	302	167	63	111	239	226	32
	2LWH_1_C9	103	187	276	276	171	57	77	227	217	32
	2LWH_1_T8	111	191	277	279	175	52	103	226	227	32
	2LWH_2_A13	136	181	272	298	172	53	104	250	239	32
	2LWH_2_A15	136	171	269	298	175	55	101	256	231	32
	2LWH_2_C19	113	193	285	274	171	61	89	222	223	32
	2LWH_2_T18	121	182	249	289	170	59	113	245	222	32
	2LXV_A_G1	148	224	289	275	166	42	100	198	240	32
	2LXV_A_G10	144	199	266	268	183	56	101	226	230	32
	2LXV_A_G14	153	203	275	253	184	59	105	221	240	32
	2LXV_B_G1	148	224	288	275	166	42	100	198	240	32
	2LXV_B_G10	144	199	267	267	183	56	101	225	231	32
	2LXV_B_G14	153	203	274	253	184	59	105	221	240	32
	2LZK_A_A3	129	191	281	286	174	43	78	240	210	32
	2LZK_A_C1	100	188	271	291	168	57	111	242	227	32
	2LZK_A_C10	126	199	263	294	172	53	111	251	241	32
	2LZK_B_A19	144	200	280	290	165	59	104	237	236	32
	2M2C_A_A5	142	180	266	292	169	60	101	254	226	32
	2NEO_A_G9	133	172	274	314	162	55	118	252	241	32
	2NPW_A_C11	139	216	255	275	166	42	89	252	240	32
	2NPW_A_C4	152	178	275	299	185	25	103	269	249	32
	2NPW_B_G17	141	202	270	286	152	72	103	251	230	32
	2NQ0_A_C11	139	216	255	275	166	42	89	252	240	32
	2NQ0_A_C4	154	174	289	281	191	23	98	268	252	32
	2NQ0_B_G17	141	196	273	270	161	83	127	248	238	32
	2O4Y_B_A15	129	186	262	285	178	42	84	249	230	32
	2O7W_A_C9	121	174	274	291	199	42	100	244	239	32
	2O7W_B_C15	142	186	279	276	186	62	92	233	217	32
	2O7W_B_G20	132	182	257	292	178	44	98	240	228	32
	2O7W_B_T22	141	180	268	304	180	43	111	236	214	32
	2O7X_A_A8	136	166	280	285	179	65	97	277	218	32
	2O7X_B_C15	128	176	273	283	178	56	86	237	216	32
	2O7X_B_G20	145	190	270	297	164	58	78	251	217	32
	2O7Y_A_C9	113	182	269	290	186	57	102	243	222	32
	2O7Y_A_G12	125	181	262	298	175	58	115	233	221	32
	2O7Y_B_C15	124	179	290	272	184	43	88	231	237	32
	2O7Y_B_T22	122	187	268	285	172	66	101	235	220	32
	2O7Z_B_C15	118	179	277	293	178	49	93	226	227	32
	2O7Z_B_T20	136	170	273	298	180	49	96	278	198	32
	2O80_A_C9	141	184	269	286	187	39	92	249	219	32
	2O80_B_C15	125	180	266	297	182	46	99	236	219	32
	2O80_B_C20	145	180	259	301	177	52	101	261	233	32
	2O80_B_G18	126	184	267	294	183	46	97	224	222	32
	2O82_B_C15	123	178	272	300	180	51	105	248	235	32
	2O82_B_C20	138	172	287	270	177	63	88	259	224	32
	2O82_B_G18	124	177	268	282	191	42	98	235	223	32
	2O82_B_G25	134	179	276	280	188	43	102	252	224	32
	2O82_B_T22	122	176	274	282	179	62	102	247	222	32
	2O8K_C_T121	132	185	244	286	171	55	89	256	218	32
	2O9L_B_C70	126	187	265	287	170	60	92	230	223	32
	2O9L_B_T75	120	185	270	291	171	57	102	241	236	32
	2O9L_B_T76	102	183	276	289	165	52	80	236	220	32
	2O9L_C_A81	99	190	282	284	173	52	93	233	218	32
	2O9L_C_A90	123	188	256	279	173	48	85	252	235	32
	2O9L_C_C86	118	187	275	292	165	56	85	236	228	32
	2O9L_C_T84	134	205	222	274	167	45	90	264	226	32
	2OEY_A_A19	158	203	226	241	169	54	70	265	216	32
	2OEY_A_A3	168	201	262	283	155	61	77	251	214	32
	2PIK_A_C5	127	166	275	314	160	59	107	260	231	32
	2PIK_A_T22	128	178	276	308	162	53	117	228	228	32
	2STT_B_C6	123	189	278	285	165	83	123	242	223	32
	2STW_B_C6	124	179	283	268	158	93	123	246	231	32
	2WCC_1_A10	143	193	251	275	155	83	114	258	231	32
	2WCC_1_A8	111	189	298	261	189	72	116	238	241	32
	2WCC_2_C21	114	195	262	286	164	71	120	237	235	32
	2WCC_2_T16	116	204	255	282	158	69	118	248	242	32
	2Z2G_A_C1	104	210	264	292	154	66	114	228	231	32
	2Z2G_A_G7	133	193	257	285	169	60	120	234	232	32
	2Z2G_A_T2	114	175	273	317	153	60	115	231	219	32
	2Z2G_B_A14	133	197	244	296	157	61	119	240	228	32
	2Z2G_B_G19	134	175	235	298	184	54	107	233	219	32
	2Z2H_A_C8	124	175	261	303	174	44	112	239	226	32
	2Z2H_B_A14	119	187	256	298	165	64	115	244	220	32
	2Z2H_B_A23	126	186	245	308	172	46	103	234	213	32
	2Z2H_B_G19	129	248	253	219	137	89	109	216	196	32
	3GAT_B_A114	129	180	266	300	175	50	113	250	240	32
	3GAT_B_T115	113	190	273	300	170	52	110	240	239	32
	3GAT_C_A131	120	181	270	306	173	50	110	243	234	32
[truncated: 10,301 more rows]
