# Supplementary material for: Automatic workflow for the classification of local DNA conformations
Source: BMC Bioinformatics. 2013 Jun 25;14:205. doi: 10.1186/1471-2105-14-205 (PMC3694522; doi:10.1186/1471-2105-14-205)
Supplement: Additional file 2 — Confusion matrices. Confusion matrices of the ridge regression (RR), the multi-layer perceptron (MLP) neural network, the radial basis function (RBF) neural network and the k nearest neighbors (k-NN). The “true” class [32] is shown in the rows, and the class predicted by the given method is shown in the columns. [file 1471-2105-14-205-S2.xlsx]

## Sheet: RR confusion matrix
	class	8	13	19	32	41	50	54	86	96	109	110	116	119	121	122	123	124	126		accuracy [%]	κ
	8	65	0	0	0	0	0	0	0	0	0	0	0	0	0	0	0	0	0		94.92	0.93
	13	1	36	0	1	1	0	0	0	0	0	0	0	0	0	0	0	0	0
	19	0	0	13	0	0	0	0	0	0	0	0	0	0	0	0	0	0	0
	32	0	1	0	45	0	7	0	0	0	0	0	0	0	0	0	0	0	0
	41	0	0	0	0	40	0	3	0	0	0	0	0	0	0	0	0	0	0
	50	0	0	0	1	0	64	13	0	0	0	0	0	0	0	0	0	0	0
	54	0	0	0	0	0	7	381	0	0	0	0	0	0	0	0	0	0	0
	86	0	0	0	0	0	0	5	56	1	0	0	0	0	0	0	0	0	0
	96	0	0	0	0	0	0	0	0	107	0	0	0	0	0	0	0	0	0
	109	1	0	0	0	0	0	0	0	2	1	0	0	0	0	0	0	0	0
	110	0	0	0	0	0	0	0	0	0	0	1	0	0	0	0	0	0	0
	116	0	0	0	0	0	0	0	0	0	0	0	31	0	0	0	0	0	0
	119	0	0	0	0	0	0	0	0	0	0	0	0	2	0	0	0	0	0
	121	0	0	0	0	0	0	2	0	0	0	0	0	0	1	0	0	0	0
	122	0	0	0	0	0	0	0	0	0	0	0	0	0	0	1	0	0	0
	123	0	0	0	0	0	0	0	0	0	0	0	0	0	0	0	4	0	0
	124	0	0	0	0	0	0	0	0	0	0	0	0	0	0	0	0	9	0
	126	0	0	0	0	0	0	0	0	0	0	0	0	0	0	0	0	0	3
	The "true" class is given in the rows, the class assigned by the given method is given in the columns.

## Sheet: MLP confusion matrix
	class	8	13	19	32	41	50	54	86	96	109	110	116	119	121	122	123	124	126		accuracy [%]	κ
	8	65	0	0	0	0	0	0	0	0	0	0	0	0	0	0	0	0	0		97.35	0.966
	13	0	38	0	1	0	0	0	0	0	0	0	0	0	0	0	0	0	0
	19	0	0	13	0	0	0	0	0	0	0	0	0	0	0	0	0	0	0
	32	0	0	0	48	0	5	0	0	0	0	0	0	0	0	0	0	0	0
	41	0	0	0	0	42	0	1	0	0	0	0	0	0	0	0	0	0	0
	50	0	0	0	0	1	73	4	0	0	0	0	0	0	0	0	0	0	0
	54	0	0	0	0	0	7	381	0	0	0	0	0	0	0	0	0	0	0
	86	0	0	0	0	0	0	0	61	1	0	0	0	0	0	0	0	0	0
	96	0	0	0	0	0	0	0	1	106	0	0	0	0	0	0	0	0	0
	109	0	0	0	0	0	0	0	0	0	4	0	0	0	0	0	0	0	0
	110	0	0	0	0	0	0	0	0	0	0	1	0	0	0	0	0	0	0
	116	0	0	0	0	0	0	0	0	0	0	0	31	0	0	0	0	0	0
	119	0	0	0	0	0	0	1	0	0	0	0	0	1	0	0	0	0	0
	121	0	0	0	2	0	0	0	0	0	0	0	0	0	1	0	0	0	0
	122	0	0	0	0	0	0	0	0	0	0	0	0	0	0	1	0	0	0
	123	0	0	0	0	0	0	0	0	0	0	0	0	0	0	0	4	0	0
	124	0	0	0	0	0	0	0	0	0	0	0	0	0	0	0	0	9	0
	126	0	0	0	0	0	0	0	0	0	0	0	0	0	0	0	0	0	3
	The "true" class is given in the rows, the class assigned by the given method is given in the columns.

## Sheet: RBF confusion matrix
	class	8	13	19	32	41	50	54	86	96	109	110	116	119	121	122	123	124	126		accuracy [%]	κ
	8	65	0	0	0	0	0	0	0	0	0	0	0	0	0	0	0	0	0		88.41	0.84
	13	1	36	0	1	0	1	0	0	0	0	0	0	0	0	0	0	0	0
	19	0	0	13	0	0	0	0	0	0	0	0	0	0	0	0	0	0	0
	32	0	0	0	36	0	15	2	0	0	0	0	0	0	0	0	0	0	0
	41	0	0	0	0	36	0	7	0	0	0	0	0	0	0	0	0	0	0
	50	0	0	0	0	3	23	51	1	0	0	0	0	0	0	0	0	0	0
	54	0	0	0	0	0	0	387	1	0	0	0	0	0	0	0	0	0	0
	86	0	0	0	0	0	0	11	51	0	0	0	0	0	0	0	0	0	0
	96	0	0	0	0	0	0	1	0	106	0	0	0	0	0	0	0	0	0
	109	0	0	0	1	0	0	0	0	3	0	0	0	0	0	0	0	0	0
	110	0	0	0	0	0	0	0	0	0	0	1	0	0	0	0	0	0	0
	116	0	0	0	0	0	0	0	0	0	0	0	31	0	0	0	0	0	0
	119	0	0	0	0	0	0	2	0	0	0	0	0	0	0	0	0	0	0
	121	0	0	0	1	0	0	2	0	0	0	0	0	0	0	0	0	0	0
	122	0	0	0	0	0	0	0	0	0	0	0	1	0	0	0	0	0	0
	123	0	0	0	0	0	0	0	0	0	0	0	0	0	0	0	4	0	0
	124	0	0	0	0	0	0	0	0	0	0	0	0	0	0	0	0	9	0
	126	0	0	0	0	0	0	0	0	0	0	0	0	0	0	0	0	0	3
	The "true" class is given in the rows, the class assigned by the given method is given in the columns.

## Sheet: k-NN confusion matrix
	class	8	13	19	32	41	50	54	86	96	109	110	116	119	121	122	123	124	126		accuracy [%]	κ
	8	65	0	0	0	0	0	0	0	0	0	0	0	0	0	0	0	0	0		96.58	0.96
	13	0	37	0	1	0	1	0	0	0	0	0	0	0	0	0	0	0	0
	19	0	0	13	0	0	0	0	0	0	0	0	0	0	0	0	0	0	0
	32	0	0	0	49	0	4	0	0	0	0	0	0	0	0	0	0	0	0
	41	0	0	0	0	41	0	2	0	0	0	0	0	0	0	0	0	0	0
	50	0	0	0	4	0	65	9	0	0	0	0	0	0	0	0	0	0	0
	54	0	0	0	0	0	6	382	0	0	0	0	0	0	0	0	0	0	0
	86	0	0	0	0	0	0	3	58	1	0	0	0	0	0	0	0	0	0
	96	0	0	0	0	0	0	0	0	107	0	0	0	0	0	0	0	0	0
	109	0	0	0	0	0	0	0	0	0	4	0	0	0	0	0	0	0	0
	110	0	0	0	0	0	0	0	0	0	0	1	0	0	0	0	0	0	0
	116	0	0	0	0	0	0	0	0	0	0	0	31	0	0	0	0	0	0
	119	0	0	0	0	0	0	0	0	0	0	0	0	2	0	0	0	0	0
	121	0	0	0	0	0	0	0	0	0	0	0	0	0	3	0	0	0	0
	122	0	0	0	0	0	0	0	0	0	0	0	0	0	0	1	0	0	0
	123	0	0	0	0	0	0	0	0	0	0	0	0	0	0	0	4	0	0
	124	0	0	0	0	0	0	0	0	0	0	0	0	0	0	0	0	9	0
	126	0	0	0	0	0	0	0	0	0	0	0	0	0	0	0	0	0	3
	The "true" class is given in the rows, the class assigned by the given method is given in the columns.
